# Supplementary material for: Time spent by Belgian hospital pharmacists on supply disruptions and drug shortages: An exploratory study
Source: PLoS One. 2017 Mar 28;12(3):e0174556. doi: 10.1371/journal.pone.0174556 (PMC5370124; doi:10.1371/journal.pone.0174556)
Supplement: S1 Dataset — (XLSX) [file pone.0174556.s003.xlsx]

## Sheet: All Hopsitals
Ziekenhuis	Week	Action undertaken	Pharmacist	Pharmacy technician	Logistician	Administrative assistant	Total	Specify "other"
1	5	Gathering information about a supply problem	48	15	0	5	68
1	5	Check whether the supply problem will cause a drug shortage	110	30	0	0	140
1	5	Check whether a Belgian generic/biosimilar medicine is available	4	0	0	0	4
1	5	Check whether a Belgian alternative medicine is available	2	0	0	0	2
1	5	Search for a foreign alternative medicine	10	0	0	0	10
1	5	Pharmaceutical compounding	0	0	0	0	0
1	5	Administration for the purchase of the alternative medicine	2	0	0	0	2
1	5	Repack the alternative treatment	0	0	0	0	0
1	5	Distribution of the alternative treatment	105	540	0	0	645
1	5	Communication towards hospital staff	32	0	0	0	32
1	5	Adapt protocols	0	0	0	0	0
1	5	Adapt tarification	0	0	0	0	0
1	5	Follow information about the supply problem	15	0	0	0	15
1	5	Distribution of standard treatment	20	0	0	0	20
1	5	Administration to finish the supply problem	11	10	0	0	21
1	5	Other:	0	0	0	0	0
1	5	Total time spent	359	595	0	5	959
1	6	Gathering information about a supply problem	27	15	0	0	42
1	6	Check whether the supply problem will cause a drug shortage	40	0	0	0	40
1	6	Check whether a Belgian generic/biosimilar medicine is available	5	0	0	0	5
1	6	Check whether a Belgian alternative medicine is available	0	0	0	0	0
1	6	Search for a foreign alternative medicine	0	0	0	0	0
1	6	Pharmaceutical compounding	0	0	0	0	0
1	6	Administration for the purchase of the alternative medicine	0	0	0	0	0
1	6	Repack the alternative treatment	0	0	0	0	0
1	6	Distribution of the alternative treatment	10	0	0	0	10
1	6	Communication towards hospital staff	15	0	0	0	15
1	6	Adapt protocols	0	0	0	0	0
1	6	Adapt tarification	0	0	0	0	0
1	6	Follow information about the supply problem	5	0	0	0	5
1	6	Distribution of standard treatment	0	0	0	0	0
1	6	Administration to finish the supply problem	0	0	0	0	0
1	6	Other:	0	0	0	0	0
1	6	Total time spent	102	15	0	0	117
1	7	Gathering information about a supply problem	50	0	0	0	50
1	7	Check whether the supply problem will cause a drug shortage	15	0	0	0	15
1	7	Check whether a Belgian generic/biosimilar medicine is available	0	0	0	0	0
1	7	Check whether a Belgian alternative medicine is available	15	0	0	0	15
1	7	Search for a foreign alternative medicine	0	0	0	0	0
1	7	Pharmaceutical compounding	0	0	0	0	0
1	7	Administration for the purchase of the alternative medicine	0	0	0	0	0
1	7	Repack the alternative treatment	0	0	0	0	0
1	7	Distribution of the alternative treatment	0	0	0	0	0
1	7	Communication towards hospital staff	0	0	0	0	0
1	7	Adapt protocols	0	0	0	0	0
1	7	Adapt tarification	0	0	0	0	0
1	7	Follow information about the supply problem	0	0	0	0	0
1	7	Distribution of standard treatment	15	0	0	0	15
1	7	Administration to finish the supply problem	0	0	0	0	0
1	7	Other:	0	0	0	0	0
1	7	Total time spent	95	0	0	0	95
1	8	Gathering information about a supply problem	75	19	0	0	94
1	8	Check whether the supply problem will cause a drug shortage	110	0	0	0	110
1	8	Check whether a Belgian generic/biosimilar medicine is available	0	0	0	0	0
1	8	Check whether a Belgian alternative medicine is available	0	0	0	0	0
1	8	Search for a foreign alternative medicine	0	0	0	0	0
1	8	Pharmaceutical compounding	0	0	0	0	0
1	8	Administration for the purchase of the alternative medicine	10	0	0	0	10
1	8	Repack the alternative treatment	0	0	0	0	0
1	8	Distribution of the alternative treatment	80	0	0	0	80
1	8	Communication towards hospital staff	15	0	0	0	15
1	8	Adapt protocols	0	0	0	0	0
1	8	Adapt tarification	2	0	0	0	2
1	8	Follow information about the supply problem	10	0	0	0	10
1	8	Distribution of standard treatment	20	0	0	0	20
1	8	Administration to finish the supply problem	0	0	0	0	0
1	8	Other:	0	0	0	0	0
1	8	Total time spent	322	19	0	0	341
1	9	Gathering information about a supply problem	0	40	0	0	40
1	9	Check whether the supply problem will cause a drug shortage	15	0	0	0	15
1	9	Check whether a Belgian generic/biosimilar medicine is available	0	0	0	0	0
1	9	Check whether a Belgian alternative medicine is available	0	0	0	0	0
1	9	Search for a foreign alternative medicine	0	0	0	0	0
1	9	Pharmaceutical compounding	0	0	0	0	0
1	9	Administration for the purchase of the alternative medicine	0	0	0	0	0
1	9	Repack the alternative treatment	0	0	0	0	0
1	9	Distribution of the alternative treatment	0	0	0	0	0
1	9	Communication towards hospital staff	0	0	0	0	0
1	9	Adapt protocols	0	0	0	0	0
1	9	Adapt tarification	0	0	0	0	0
1	9	Follow information about the supply problem	0	0	0	0	0
1	9	Distribution of standard treatment	0	0	0	0	0
1	9	Administration to finish the supply problem	0	0	0	0	0
1	9	Other:	0	0	0	0	0
1	9	Total time spent	15	40	0	0	55
1	10	Gathering information about a supply problem	20	55	0	0	75
1	10	Check whether the supply problem will cause a drug shortage	15	0	0	0	15
1	10	Check whether a Belgian generic/biosimilar medicine is available	5	0	0	0	5
1	10	Check whether a Belgian alternative medicine is available	0	0	0	0	0
1	10	Search for a foreign alternative medicine	0	0	0	0	0
1	10	Pharmaceutical compounding	0	0	0	0	0
1	10	Administration for the purchase of the alternative medicine	0	0	0	0	0
1	10	Repack the alternative treatment	0	0	0	0	0
1	10	Distribution of the alternative treatment	0	0	0	0	0
1	10	Communication towards hospital staff	9	0	0	0	9
1	10	Adapt protocols	0	0	0	0	0
1	10	Adapt tarification	0	0	0	0	0
1	10	Follow information about the supply problem	10	0	0	0	10
1	10	Distribution of standard treatment	0	0	0	0	0
1	10	Administration to finish the supply problem	0	0	0	0	0
1	10	Other:	0	0	0	0	0
1	10	Total time spent	59	55	0	0	114
1	11	Gathering information about a supply problem	0	25	0	0	25
1	11	Check whether the supply problem will cause a drug shortage	15	0	0	0	15
1	11	Check whether a Belgian generic/biosimilar medicine is available	0	0	0	0	0
1	11	Check whether a Belgian alternative medicine is available	0	0	0	0	0
1	11	Search for a foreign alternative medicine	0	0	0	0	0
1	11	Pharmaceutical compounding	0	0	0	0	0
1	11	Administration for the purchase of the alternative medicine	0	0	0	0	0
1	11	Repack the alternative treatment	0	0	0	0	0
1	11	Distribution of the alternative treatment	0	0	0	0	0
1	11	Communication towards hospital staff	0	0	0	0	0
1	11	Adapt protocols	0	0	0	0	0
1	11	Adapt tarification	0	0	0	0	0
1	11	Follow information about the supply problem	0	0	0	0	0
1	11	Distribution of standard treatment	0	0	0	0	0
1	11	Administration to finish the supply problem	0	0	0	0	0
1	11	Other:	0	0	0	0	0
1	11	Total time spent	15	25	0	0	40
1	12	Gathering information about a supply problem	25	30	0	0	55
1	12	Check whether the supply problem will cause a drug shortage	15	0	0	0	15
1	12	Check whether a Belgian generic/biosimilar medicine is available	5	0	0	0	5
1	12	Check whether a Belgian alternative medicine is available	0	0	0	0	0
1	12	Search for a foreign alternative medicine	0	0	0	0	0
1	12	Pharmaceutical compounding	0	0	0	0	0
1	12	Administration for the purchase of the alternative medicine	0	0	0	0	0
1	12	Repack the alternative treatment	0	0	0	0	0
1	12	Distribution of the alternative treatment	0	0	0	0	0
1	12	Communication towards hospital staff	0	0	0	0	0
1	12	Adapt protocols	0	0	0	0	0
1	12	Adapt tarification	0	0	0	0	0
1	12	Follow information about the supply problem	0	0	0	0	0
1	12	Distribution of standard treatment	0	0	0	0	0
1	12	Administration to finish the supply problem	0	0	0	0	0
1	12	Other:	0	0	0	0	0
1	12	Total time spent	45	30	0	0	75
1	13	Gathering information about a supply problem	15	5	0	0	20
1	13	Check whether the supply problem will cause a drug shortage	10	0	0	0	10
1	13	Check whether a Belgian generic/biosimilar medicine is available	5	0	0	0	5
1	13	Check whether a Belgian alternative medicine is available	0	0	0	0	0
1	13	Search for a foreign alternative medicine	0	0	0	0	0
1	13	Pharmaceutical compounding	0	0	0	0	0
1	13	Administration for the purchase of the alternative medicine	5	0	0	0	5
1	13	Repack the alternative treatment	0	0	0	0	0
1	13	Distribution of the alternative treatment	0	0	0	0	0
1	13	Communication towards hospital staff	0	0	0	0	0
1	13	Adapt protocols	0	0	0	0	0
1	13	Adapt tarification	0	0	0	0	0
1	13	Follow information about the supply problem	0	0	0	0	0
1	13	Distribution of standard treatment	0	0	0	0	0
1	13	Administration to finish the supply problem	0	0	0	0	0
1	13	Other:	0	0	0	0	0
1	13	Total time spent	35	5	0	0	40
1	14	Gathering information about a supply problem	10	10	0	0	20
1	14	Check whether the supply problem will cause a drug shortage	5	0	0	0	5
1	14	Check whether a Belgian generic/biosimilar medicine is available	5	0	0	0	5
1	14	Check whether a Belgian alternative medicine is available	0	0	0	0	0
1	14	Search for a foreign alternative medicine	0	0	0	0	0
1	14	Pharmaceutical compounding	0	0	0	0	0
1	14	Administration for the purchase of the alternative medicine	0	0	0	0	0
1	14	Repack the alternative treatment	0	0	0	0	0
1	14	Distribution of the alternative treatment	0	0	0	0	0
1	14	Communication towards hospital staff	5	0	0	0	5
1	14	Adapt protocols	0	0	0	0	0
1	14	Adapt tarification	0	0	0	0	0
1	14	Follow information about the supply problem	5	0	0	0	5
1	14	Distribution of standard treatment	0	0	0	0	0
1	14	Administration to finish the supply problem	5	0	0	0	5
1	14	Other:	0	0	0	0	0
1	14	Total time spent	35	10	0	0	45
1	15	Gathering information about a supply problem	5	30	0	0	35
1	15	Check whether the supply problem will cause a drug shortage	10	0	0	0	10
1	15	Check whether a Belgian generic/biosimilar medicine is available	20	0	0	0	20
1	15	Check whether a Belgian alternative medicine is available	20	0	0	0	20
1	15	Search for a foreign alternative medicine	0	0	0	0	0
1	15	Pharmaceutical compounding	0	0	0	0	0
1	15	Administration for the purchase of the alternative medicine	0	0	0	0	0
1	15	Repack the alternative treatment	0	0	0	0	0
1	15	Distribution of the alternative treatment	0	0	0	0	0
1	15	Communication towards hospital staff	0	0	0	0	0
1	15	Adapt protocols	0	0	0	0	0
1	15	Adapt tarification	0	0	0	0	0
1	15	Follow information about the supply problem	0	0	0	0	0
1	15	Distribution of standard treatment	0	0	0	0	0
1	15	Administration to finish the supply problem	0	0	0	0	0
1	15	Other:	0	0	0	0	0
1	15	Total time spent	55	30	0	0	85
1	16	Gathering information about a supply problem	0	0	0	0	0
1	16	Check whether the supply problem will cause a drug shortage	0	0	0	0	0
1	16	Check whether a Belgian generic/biosimilar medicine is available	0	0	0	0	0
1	16	Check whether a Belgian alternative medicine is available	0	0	0	0	0
1	16	Search for a foreign alternative medicine	0	0	0	0	0
1	16	Pharmaceutical compounding	0	0	0	0	0
1	16	Administration for the purchase of the alternative medicine	0	0	0	0	0
1	16	Repack the alternative treatment	0	0	0	0	0
1	16	Distribution of the alternative treatment	0	0	0	0	0
1	16	Communication towards hospital staff	0	0	0	0	0
1	16	Adapt protocols	0	0	0	0	0
1	16	Adapt tarification	0	0	0	0	0
1	16	Follow information about the supply problem	0	0	0	0	0
1	16	Distribution of standard treatment	0	0	0	0	0
1	16	Administration to finish the supply problem	0	0	0	0	0
1	16	Other:	0	0	0	0	0
1	16	Total time spent	0	0	0	0	0
1	17	Gathering information about a supply problem	0	5	0	0	5
1	17	Check whether the supply problem will cause a drug shortage	0	0	0	0	0
1	17	Check whether a Belgian generic/biosimilar medicine is available	0	0	0	0	0
1	17	Check whether a Belgian alternative medicine is available	0	0	0	0	0
1	17	Search for a foreign alternative medicine	0	0	0	0	0
1	17	Pharmaceutical compounding	0	0	0	0	0
1	17	Administration for the purchase of the alternative medicine	0	0	0	0	0
1	17	Repack the alternative treatment	0	0	0	0	0
1	17	Distribution of the alternative treatment	0	0	0	0	0
1	17	Communication towards hospital staff	0	0	0	0	0
1	17	Adapt protocols	0	0	0	0	0
1	17	Adapt tarification	0	0	0	0	0
1	17	Follow information about the supply problem	0	0	0	0	0
1	17	Distribution of standard treatment	0	0	0	0	0
1	17	Administration to finish the supply problem	0	0	0	0	0
1	17	Other:	0	0	0	0	0
1	17	Total time spent	0	5	0	0	5
1	18	Gathering information about a supply problem	14	0	0	0	14
1	18	Check whether the supply problem will cause a drug shortage	9	0	0	0	9
1	18	Check whether a Belgian generic/biosimilar medicine is available	5	0	0	0	5
1	18	Check whether a Belgian alternative medicine is available	3	0	0	0	3
1	18	Search for a foreign alternative medicine	0	0	0	0	0
1	18	Pharmaceutical compounding	0	0	0	0	0
1	18	Administration for the purchase of the alternative medicine	0	0	0	0	0
1	18	Repack the alternative treatment	0	0	0	0	0
1	18	Distribution of the alternative treatment	0	0	0	0	0
1	18	Communication towards hospital staff	3	0	0	0	3
1	18	Adapt protocols	0	0	0	0	0
1	18	Adapt tarification	0	0	0	0	0
1	18	Follow information about the supply problem	5	0	0	0	5
1	18	Distribution of standard treatment	0	0	0	0	0
1	18	Administration to finish the supply problem	0	0	0	0	0
1	18	Other:	0	0	0	0	0
1	18	Total time spent	39	0	0	0	39
1	19	Gathering information about a supply problem	1	25	0	0	26
1	19	Check whether the supply problem will cause a drug shortage	5	0	0	0	5
1	19	Check whether a Belgian generic/biosimilar medicine is available	5	0	0	0	5
1	19	Check whether a Belgian alternative medicine is available	0	0	0	0	0
1	19	Search for a foreign alternative medicine	0	0	0	0	0
1	19	Pharmaceutical compounding	0	0	0	0	0
1	19	Administration for the purchase of the alternative medicine	10	0	0	0	10
1	19	Repack the alternative treatment	0	0	0	0	0
1	19	Distribution of the alternative treatment	0	0	0	0	0
1	19	Communication towards hospital staff	0	0	0	0	0
1	19	Adapt protocols	0	0	0	0	0
1	19	Adapt tarification	0	0	0	0	0
1	19	Follow information about the supply problem	0	0	0	0	0
1	19	Distribution of standard treatment	0	0	0	0	0
1	19	Administration to finish the supply problem	0	0	0	0	0
1	19	Other:	0	0	0	0	0
1	19	Total time spent	21	25	0	0	46
1	20	Gathering information about a supply problem	20	0	0	0	20
1	20	Check whether the supply problem will cause a drug shortage	15	0	0	0	15
1	20	Check whether a Belgian generic/biosimilar medicine is available	10	0	0	0	10
1	20	Check whether a Belgian alternative medicine is available	0	0	0	0	0
1	20	Search for a foreign alternative medicine	0	0	0	0	0
1	20	Pharmaceutical compounding	0	0	0	0	0
1	20	Administration for the purchase of the alternative medicine	5	0	0	0	5
1	20	Repack the alternative treatment	0	0	0	0	0
1	20	Distribution of the alternative treatment	0	0	0	0	0
1	20	Communication towards hospital staff	20	0	0	0	20
1	20	Adapt protocols	0	0	0	0	0
1	20	Adapt tarification	0	0	0	0	0
1	20	Follow information about the supply problem	0	0	0	0	0
1	20	Distribution of standard treatment	0	0	0	0	0
1	20	Administration to finish the supply problem	30	0	0	0	30
1	20	Other:	0	0	0	0	0
1	20	Total time spent	100	0	0	0	100
1	21	Gathering information about a supply problem	0	0	0	0	0
1	21	Check whether the supply problem will cause a drug shortage	0	0	0	0	0
1	21	Check whether a Belgian generic/biosimilar medicine is available	0	0	0	0	0
1	21	Check whether a Belgian alternative medicine is available	0	0	0	0	0
1	21	Search for a foreign alternative medicine	0	0	0	0	0
1	21	Pharmaceutical compounding	0	0	0	0	0
1	21	Administration for the purchase of the alternative medicine	0	0	0	0	0
1	21	Repack the alternative treatment	0	0	0	0	0
1	21	Distribution of the alternative treatment	0	0	0	0	0
1	21	Communication towards hospital staff	0	0	0	0	0
1	21	Adapt protocols	0	0	0	0	0
1	21	Adapt tarification	0	0	0	0	0
1	21	Follow information about the supply problem	0	0	0	0	0
1	21	Distribution of standard treatment	0	0	0	0	0
1	21	Administration to finish the supply problem	0	0	0	0	0
1	21	Other:	0	0	0	0	0
1	21	Total time spent	0	0	0	0	0
1	22	Gathering information about a supply problem	0	25	0	0	25
1	22	Check whether the supply problem will cause a drug shortage	0	0	0	0	0
1	22	Check whether a Belgian generic/biosimilar medicine is available	0	0	0	0	0
1	22	Check whether a Belgian alternative medicine is available	0	0	0	0	0
1	22	Search for a foreign alternative medicine	0	0	0	0	0
1	22	Pharmaceutical compounding	0	0	0	0	0
1	22	Administration for the purchase of the alternative medicine	0	0	0	0	0
1	22	Repack the alternative treatment	0	0	0	0	0
1	22	Distribution of the alternative treatment	0	0	0	0	0
1	22	Communication towards hospital staff	0	0	0	0	0
1	22	Adapt protocols	0	0	0	0	0
1	22	Adapt tarification	0	0	0	0	0
1	22	Follow information about the supply problem	0	0	0	0	0
1	22	Distribution of standard treatment	0	0	0	0	0
1	22	Administration to finish the supply problem	0	0	0	0	0
1	22	Other:	0	0	0	0	0
1	22	Total time spent	0	25	0	0	25
1	23	Gathering information about a supply problem	15	125	0	0	140
1	23	Check whether the supply problem will cause a drug shortage	30	0	0	0	30
1	23	Check whether a Belgian generic/biosimilar medicine is available	0	0	0	0	0
1	23	Check whether a Belgian alternative medicine is available	10	0	0	0	10
1	23	Search for a foreign alternative medicine	0	0	0	0	0
1	23	Pharmaceutical compounding	0	0	0	0	0
1	23	Administration for the purchase of the alternative medicine	10	0	0	0	10
1	23	Repack the alternative treatment	0	0	0	0	0
1	23	Distribution of the alternative treatment	45	0	0	0	45
1	23	Communication towards hospital staff	7	0	0	0	7
1	23	Adapt protocols	0	0	0	0	0
1	23	Adapt tarification	0	0	0	0	0
1	23	Follow information about the supply problem	30	0	0	0	30
1	23	Distribution of standard treatment	15	0	0	0	15
1	23	Administration to finish the supply problem	10	0	0	0	10
1	23	Other:	0	0	0	0	0
1	23	Total time spent	172	125	0	0	297
1	24	Gathering information about a supply problem	5	0	25	0	30
1	24	Check whether the supply problem will cause a drug shortage	5	0	10	0	15
1	24	Check whether a Belgian generic/biosimilar medicine is available	0	0	0	0	0
1	24	Check whether a Belgian alternative medicine is available	0	0	0	0	0
1	24	Search for a foreign alternative medicine	0	0	0	0	0
1	24	Pharmaceutical compounding	0	0	0	0	0
1	24	Administration for the purchase of the alternative medicine	0	0	0	0	0
1	24	Repack the alternative treatment	0	0	0	0	0
1	24	Distribution of the alternative treatment	15	0	0	0	15
1	24	Communication towards hospital staff	0	0	0	0	0
1	24	Adapt protocols	0	0	0	0	0
1	24	Adapt tarification	0	0	0	0	0
1	24	Follow information about the supply problem	10	0	0	0	10
1	24	Distribution of standard treatment	0	0	0	0	0
1	24	Administration to finish the supply problem	0	0	0	0	0
1	24	Other:	0	0	0	0	0
1	24	Total time spent	20	0	35	0	55
1	25	Gathering information about a supply problem	20	15	5	0	40
1	25	Check whether the supply problem will cause a drug shortage	60	0	0	0	60
1	25	Check whether a Belgian generic/biosimilar medicine is available	10	0	15	0	25
1	25	Check whether a Belgian alternative medicine is available	0	0	0	0	0
1	25	Search for a foreign alternative medicine	0	0	0	0	0
1	25	Pharmaceutical compounding	0	0	0	0	0
1	25	Administration for the purchase of the alternative medicine	0	0	0	0	0
1	25	Repack the alternative treatment	0	0	0	0	0
1	25	Distribution of the alternative treatment	0	0	0	0	0
1	25	Communication towards hospital staff	15	0	0	0	15
1	25	Adapt protocols	0	0	0	0	0
1	25	Adapt tarification	0	0	0	0	0
1	25	Follow information about the supply problem	0	0	0	0	0
1	25	Distribution of standard treatment	0	0	0	0	0
1	25	Administration to finish the supply problem	0	0	0	0	0
1	25	Other:	0	0	0	0	0
1	25	Total time spent	120	15	5	0	140
1	26	Gathering information about a supply problem	10	5	40	0	55
1	26	Check whether the supply problem will cause a drug shortage	10	0	25	0	35
1	26	Check whether a Belgian generic/biosimilar medicine is available	10	0	0	0	10
1	26	Check whether a Belgian alternative medicine is available	0	0	0	0	0
1	26	Search for a foreign alternative medicine	0	0	0	0	0
1	26	Pharmaceutical compounding	0	0	0	0	0
1	26	Administration for the purchase of the alternative medicine	0	0	0	0	0
1	26	Repack the alternative treatment	0	0	0	0	0
1	26	Distribution of the alternative treatment	0	0	0	0	0
1	26	Communication towards hospital staff	0	0	0	0	0
1	26	Adapt protocols	0	0	0	0	0
1	26	Adapt tarification	0	0	0	0	0
1	26	Follow information about the supply problem	10	0	0	0	10
1	26	Distribution of standard treatment	0	0	0	0	0
1	26	Administration to finish the supply problem	30	0	0	0	30
1	26	Other:	0	0	0	0	0
1	26	Total time spent	70	5	80	0	155
2	1	Gathering information about a supply problem	20	0			20
2	1	Check whether the supply problem will cause a drug shortage	0	0			0
2	1	Check whether a Belgian generic/biosimilar medicine is available	0	0			0
2	1	Check whether a Belgian alternative medicine is available	0	0			0
2	1	Search for a foreign alternative medicine	0	0			0
2	1	Pharmaceutical compounding	0	0			0
2	1	Administration for the purchase of the alternative medicine	0	0			0
2	1	Repack the alternative treatment	0	0			0
2	1	Distribution of the alternative treatment	0	0			0
2	1	Communication towards hospital staff	0	0			0
2	1	Adapt protocols	0	0			0
2	1	Adapt tarification	0	0			0
2	1	Follow information about the supply problem	0	0			0
2	1	Distribution of standard treatment	0	0			0
2	1	Administration to finish the supply problem	0	0			0
2	1	Other:	0	0			0
2	1	Total time spent	20	0			20
2	2	Gathering information about a supply problem	2	0			2
2	2	Check whether the supply problem will cause a drug shortage	10	0			10
2	2	Check whether a Belgian generic/biosimilar medicine is available	0	0			0
2	2	Check whether a Belgian alternative medicine is available	0	0			0
2	2	Search for a foreign alternative medicine	0	0			0
2	2	Pharmaceutical compounding	0	0			0
2	2	Administration for the purchase of the alternative medicine	0	0			0
2	2	Repack the alternative treatment	0	0			0
2	2	Distribution of the alternative treatment	0	0			0
2	2	Communication towards hospital staff	0	0			0
2	2	Adapt protocols	0	0			0
2	2	Adapt tarification	0	0			0
2	2	Follow information about the supply problem	0	0			0
2	2	Distribution of standard treatment	0	0			0
2	2	Administration to finish the supply problem	0	0			0
2	2	Other:	0	0			0
2	2	Total time spent	12	0			12
2	3	Gathering information about a supply problem	5	0			5
2	3	Check whether the supply problem will cause a drug shortage	2	0			2
2	3	Check whether a Belgian generic/biosimilar medicine is available	0	0			0
2	3	Check whether a Belgian alternative medicine is available	0	0			0
2	3	Search for a foreign alternative medicine	0	0			0
2	3	Pharmaceutical compounding	0	0			0
2	3	Administration for the purchase of the alternative medicine	0	0			0
2	3	Repack the alternative treatment	0	0			0
2	3	Distribution of the alternative treatment	0	0			0
2	3	Communication towards hospital staff	0	0			0
2	3	Adapt protocols	0	0			0
2	3	Adapt tarification	0	0			0
2	3	Follow information about the supply problem	20	0			20
2	3	Distribution of standard treatment	0	0			0
2	3	Administration to finish the supply problem	0	0			0
2	3	Other:	0	0			0
2	3	Total time spent	27	0			27
2	4	Gathering information about a supply problem	2	0			2
2	4	Check whether the supply problem will cause a drug shortage	6	0			6
2	4	Check whether a Belgian generic/biosimilar medicine is available	10	0			10
2	4	Check whether a Belgian alternative medicine is available	0	0			0
2	4	Search for a foreign alternative medicine	0	0			0
2	4	Pharmaceutical compounding	0	0			0
2	4	Administration for the purchase of the alternative medicine	1	0			1
2	4	Repack the alternative treatment	0	0			0
2	4	Distribution of the alternative treatment	0	0			0
2	4	Communication towards hospital staff	2	0			2
2	4	Adapt protocols	0	0			0
2	4	Adapt tarification	0	0			0
2	4	Follow information about the supply problem	0	0			0
2	4	Distribution of standard treatment	20	0			20
2	4	Administration to finish the supply problem	0	0			0
2	4	Other:	0	0			0
2	4	Total time spent	41	0			41
2	5	Gathering information about a supply problem	0	0			0
2	5	Check whether the supply problem will cause a drug shortage	0	0			0
2	5	Check whether a Belgian generic/biosimilar medicine is available	0	0			0
2	5	Check whether a Belgian alternative medicine is available	0	0			0
2	5	Search for a foreign alternative medicine	0	0			0
2	5	Pharmaceutical compounding	0	0			0
2	5	Administration for the purchase of the alternative medicine	0	0			0
2	5	Repack the alternative treatment	0	0			0
2	5	Distribution of the alternative treatment	0	0			0
2	5	Communication towards hospital staff	0	0			0
2	5	Adapt protocols	0	0			0
2	5	Adapt tarification	0	0			0
2	5	Follow information about the supply problem	0	0			0
2	5	Distribution of standard treatment	0	0			0
2	5	Administration to finish the supply problem	0	0			0
2	5	Other:	0	0			0
2	5	Total time spent	0	0			0
2	6	Gathering information about a supply problem	8	0			8
2	6	Check whether the supply problem will cause a drug shortage	1	0			1
2	6	Check whether a Belgian generic/biosimilar medicine is available	0	0			0
2	6	Check whether a Belgian alternative medicine is available	0	0			0
2	6	Search for a foreign alternative medicine	0	0			0
2	6	Pharmaceutical compounding	0	0			0
2	6	Administration for the purchase of the alternative medicine	0	0			0
2	6	Repack the alternative treatment	0	0			0
2	6	Distribution of the alternative treatment	0	0			0
2	6	Communication towards hospital staff	0	0			0
2	6	Adapt protocols	0	0			0
2	6	Adapt tarification	0	0			0
2	6	Follow information about the supply problem	20	0			20
2	6	Distribution of standard treatment	0	0			0
2	6	Administration to finish the supply problem	0	0			0
2	6	Other:	0	0			0
2	6	Total time spent	29	0			29
2	7	Gathering information about a supply problem	0	0			0
2	7	Check whether the supply problem will cause a drug shortage	0	0			0
2	7	Check whether a Belgian generic/biosimilar medicine is available	0	0			0
2	7	Check whether a Belgian alternative medicine is available	0	0			0
2	7	Search for a foreign alternative medicine	0	0			0
2	7	Pharmaceutical compounding	0	0			0
2	7	Administration for the purchase of the alternative medicine	0	0			0
2	7	Repack the alternative treatment	0	0			0
2	7	Distribution of the alternative treatment	0	0			0
2	7	Communication towards hospital staff	2	0			2
2	7	Adapt protocols	13	0			13
2	7	Adapt tarification	0	0			0
2	7	Follow information about the supply problem	0	0			0
2	7	Distribution of standard treatment	0	0			0
2	7	Administration to finish the supply problem	0	0			0
2	7	Other:	0	0			0
2	7	Total time spent	15	0			15
2	8	Gathering information about a supply problem	7	0			7
2	8	Check whether the supply problem will cause a drug shortage	2	0			2
2	8	Check whether a Belgian generic/biosimilar medicine is available	0	0			0
2	8	Check whether a Belgian alternative medicine is available	0	0			0
2	8	Search for a foreign alternative medicine	15	0			15
2	8	Pharmaceutical compounding	0	0			0
2	8	Administration for the purchase of the alternative medicine	0	0			0
2	8	Repack the alternative treatment	0	0			0
2	8	Distribution of the alternative treatment	0	0			0
2	8	Communication towards hospital staff	0	0			0
2	8	Adapt protocols	0	0			0
2	8	Adapt tarification	0	0			0
2	8	Follow information about the supply problem	0	0			0
2	8	Distribution of standard treatment	0	0			0
2	8	Administration to finish the supply problem	0	0			0
2	8	Other:	0	0			0
2	8	Total time spent	24	0			24
2	9	Gathering information about a supply problem	120	0			120
2	9	Check whether the supply problem will cause a drug shortage	30	0			30
2	9	Check whether a Belgian generic/biosimilar medicine is available	0	0			0
2	9	Check whether a Belgian alternative medicine is available	0	0			0
2	9	Search for a foreign alternative medicine	0	0			0
2	9	Pharmaceutical compounding	0	0			0
2	9	Administration for the purchase of the alternative medicine	0	0			0
2	9	Repack the alternative treatment	0	0			0
2	9	Distribution of the alternative treatment	0	0			0
2	9	Communication towards hospital staff	0	0			0
2	9	Adapt protocols	0	0			0
2	9	Adapt tarification	0	0			0
2	9	Follow information about the supply problem	0	0			0
2	9	Distribution of standard treatment	0	0			0
2	9	Administration to finish the supply problem	0	0			0
2	9	Other:	0	0			0
2	9	Total time spent	150	0			150
2	10	Gathering information about a supply problem	181	0			181
2	10	Check whether the supply problem will cause a drug shortage	0	0			0
2	10	Check whether a Belgian generic/biosimilar medicine is available	0	0			0
2	10	Check whether a Belgian alternative medicine is available	0	0			0
2	10	Search for a foreign alternative medicine	10	0			10
2	10	Pharmaceutical compounding	0	0			0
2	10	Administration for the purchase of the alternative medicine	5	0			5
2	10	Repack the alternative treatment	0	0			0
2	10	Distribution of the alternative treatment	45	0			45
2	10	Communication towards hospital staff	52	0			52
2	10	Adapt protocols	0	0			0
2	10	Adapt tarification	5	0			5
2	10	Follow information about the supply problem	0	0			0
2	10	Distribution of standard treatment	0	0			0
2	10	Administration to finish the supply problem	0	0			0
2	10	Other:	0	0			0
2	10	Total time spent	298	0			298
2	11	Gathering information about a supply problem	60	0			60
2	11	Check whether the supply problem will cause a drug shortage	0	0			0
2	11	Check whether a Belgian generic/biosimilar medicine is available	0	0			0
2	11	Check whether a Belgian alternative medicine is available	0	0			0
2	11	Search for a foreign alternative medicine	0	0			0
2	11	Pharmaceutical compounding	0	0			0
2	11	Administration for the purchase of the alternative medicine	0	0			0
2	11	Repack the alternative treatment	0	0			0
2	11	Distribution of the alternative treatment	0	0			0
2	11	Communication towards hospital staff	0	0			0
2	11	Adapt protocols	0	0			0
2	11	Adapt tarification	0	0			0
2	11	Follow information about the supply problem	0	0			0
2	11	Distribution of standard treatment	0	0			0
2	11	Administration to finish the supply problem	0	0			0
2	11	Other:	0	0			0
2	11	Total time spent	60	0			60
2	12	Gathering information about a supply problem	65	0			65
2	12	Check whether the supply problem will cause a drug shortage	10	0			10
2	12	Check whether a Belgian generic/biosimilar medicine is available	0	0			0
2	12	Check whether a Belgian alternative medicine is available	0	0			0
2	12	Search for a foreign alternative medicine	0	0			0
2	12	Pharmaceutical compounding	0	0			0
2	12	Administration for the purchase of the alternative medicine	0	0			0
2	12	Repack the alternative treatment	0	0			0
2	12	Distribution of the alternative treatment	0	0			0
2	12	Communication towards hospital staff	0	0			0
2	12	Adapt protocols	0	0			0
2	12	Adapt tarification	0	0			0
2	12	Follow information about the supply problem	0	0			0
2	12	Distribution of standard treatment	0	0			0
2	12	Administration to finish the supply problem	0	0			0
2	12	Other:	0	0			0
2	12	Total time spent	75	0			75
2	13	Gathering information about a supply problem	0	0			0
2	13	Check whether the supply problem will cause a drug shortage	0	0			0
2	13	Check whether a Belgian generic/biosimilar medicine is available	0	0			0
2	13	Check whether a Belgian alternative medicine is available	0	0			0
2	13	Search for a foreign alternative medicine	0	0			0
2	13	Pharmaceutical compounding	0	0			0
2	13	Administration for the purchase of the alternative medicine	0	0			0
2	13	Repack the alternative treatment	0	0			0
2	13	Distribution of the alternative treatment	0	0			0
2	13	Communication towards hospital staff	0	0			0
2	13	Adapt protocols	0	0			0
2	13	Adapt tarification	0	0			0
2	13	Follow information about the supply problem	0	0			0
2	13	Distribution of standard treatment	0	0			0
2	13	Administration to finish the supply problem	0	0			0
2	13	Other:	0	0			0
2	13	Total time spent	0	0			0
2	14	Gathering information about a supply problem	85	0			85
2	14	Check whether the supply problem will cause a drug shortage	12	0			12
2	14	Check whether a Belgian generic/biosimilar medicine is available	0	0			0
2	14	Check whether a Belgian alternative medicine is available	15	0			15
2	14	Search for a foreign alternative medicine	20	0			20
2	14	Pharmaceutical compounding	0	0			0
2	14	Administration for the purchase of the alternative medicine	0	0			0
2	14	Repack the alternative treatment	0	0			0
2	14	Distribution of the alternative treatment	0	0			0
2	14	Communication towards hospital staff	30	0			30
2	14	Adapt protocols	0	0			0
2	14	Adapt tarification	0	0			0
2	14	Follow information about the supply problem	12	0			12
2	14	Distribution of standard treatment	0	0			0
2	14	Administration to finish the supply problem	0	0			0
2	14	Other:	0	0			0
2	14	Total time spent	174	0			174
2	15	Gathering information about a supply problem	0	0			0
2	15	Check whether the supply problem will cause a drug shortage	0	0			0
2	15	Check whether a Belgian generic/biosimilar medicine is available	0	0			0
2	15	Check whether a Belgian alternative medicine is available	0	0			0
2	15	Search for a foreign alternative medicine	0	0			0
2	15	Pharmaceutical compounding	0	0			0
2	15	Administration for the purchase of the alternative medicine	0	0			0
2	15	Repack the alternative treatment	0	0			0
2	15	Distribution of the alternative treatment	0	0			0
2	15	Communication towards hospital staff	0	0			0
2	15	Adapt protocols	0	0			0
2	15	Adapt tarification	0	0			0
2	15	Follow information about the supply problem	0	0			0
2	15	Distribution of standard treatment	0	0			0
2	15	Administration to finish the supply problem	0	0			0
2	15	Other:	0	0			0
2	15	Total time spent	0	0			0
2	16	Gathering information about a supply problem	0	0			0
2	16	Check whether the supply problem will cause a drug shortage	0	0			0
2	16	Check whether a Belgian generic/biosimilar medicine is available	0	0			0
2	16	Check whether a Belgian alternative medicine is available	0	0			0
2	16	Search for a foreign alternative medicine	0	0			0
2	16	Pharmaceutical compounding	0	0			0
2	16	Administration for the purchase of the alternative medicine	0	0			0
2	16	Repack the alternative treatment	0	0			0
2	16	Distribution of the alternative treatment	0	0			0
2	16	Communication towards hospital staff	0	0			0
2	16	Adapt protocols	0	0			0
2	16	Adapt tarification	0	0			0
2	16	Follow information about the supply problem	0	0			0
2	16	Distribution of standard treatment	0	0			0
2	16	Administration to finish the supply problem	0	0			0
2	16	Other:	0	0			0
2	16	Total time spent	0	0			0
2	17	Gathering information about a supply problem	0	0			0
2	17	Check whether the supply problem will cause a drug shortage	0	0			0
2	17	Check whether a Belgian generic/biosimilar medicine is available	0	0			0
2	17	Check whether a Belgian alternative medicine is available	0	0			0
2	17	Search for a foreign alternative medicine	0	0			0
2	17	Pharmaceutical compounding	0	0			0
2	17	Administration for the purchase of the alternative medicine	0	0			0
2	17	Repack the alternative treatment	0	0			0
2	17	Distribution of the alternative treatment	0	0			0
2	17	Communication towards hospital staff	0	0			0
2	17	Adapt protocols	0	0			0
2	17	Adapt tarification	0	0			0
2	17	Follow information about the supply problem	0	0			0
2	17	Distribution of standard treatment	0	0			0
2	17	Administration to finish the supply problem	0	0			0
2	17	Other:	0	0			0
2	17	Total time spent	0	0			0
2	18	Gathering information about a supply problem	3	0			3
2	18	Check whether the supply problem will cause a drug shortage	40	0			40
2	18	Check whether a Belgian generic/biosimilar medicine is available	0	0			0
2	18	Check whether a Belgian alternative medicine is available	0	0			0
2	18	Search for a foreign alternative medicine	55	0			55
2	18	Pharmaceutical compounding	0	0			0
2	18	Administration for the purchase of the alternative medicine	10	0			10
2	18	Repack the alternative treatment	0	0			0
2	18	Distribution of the alternative treatment	0	0			0
2	18	Communication towards hospital staff	14	0			14
2	18	Adapt protocols	0	0			0
2	18	Adapt tarification	0	0			0
2	18	Follow information about the supply problem	0	0			0
2	18	Distribution of standard treatment	0	0			0
2	18	Administration to finish the supply problem	0	0			0
2	18	Other:	0	0			0
2	18	Total time spent	122	0			122
2	19	Gathering information about a supply problem	0	0			0
2	19	Check whether the supply problem will cause a drug shortage	0	0			0
2	19	Check whether a Belgian generic/biosimilar medicine is available	0	0			0
2	19	Check whether a Belgian alternative medicine is available	0	0			0
2	19	Search for a foreign alternative medicine	0	0			0
2	19	Pharmaceutical compounding	0	0			0
2	19	Administration for the purchase of the alternative medicine	2	0			2
2	19	Repack the alternative treatment	0	0			0
2	19	Distribution of the alternative treatment	0	0			0
2	19	Communication towards hospital staff	0	0			0
2	19	Adapt protocols	5	0			5
2	19	Adapt tarification	15	0			15
2	19	Follow information about the supply problem	0	0			0
2	19	Distribution of standard treatment	0	0			0
2	19	Administration to finish the supply problem	0	0			0
2	19	Other:	0	0			0
2	19	Total time spent	22	0			22
2	20	Gathering information about a supply problem	90	0			90
2	20	Check whether the supply problem will cause a drug shortage	0	0			0
2	20	Check whether a Belgian generic/biosimilar medicine is available	0	0			0
2	20	Check whether a Belgian alternative medicine is available	0	0			0
2	20	Search for a foreign alternative medicine	0	0			0
2	20	Pharmaceutical compounding	0	0			0
2	20	Administration for the purchase of the alternative medicine	0	0			0
2	20	Repack the alternative treatment	0	0			0
2	20	Distribution of the alternative treatment	0	0			0
2	20	Communication towards hospital staff	0	0			0
2	20	Adapt protocols	0	0			0
2	20	Adapt tarification	0	0			0
2	20	Follow information about the supply problem	0	0			0
2	20	Distribution of standard treatment	0	0			0
2	20	Administration to finish the supply problem	0	0			0
2	20	Other:	0	0			0
2	20	Total time spent	90	0			90
2	21	Gathering information about a supply problem	22	0			22
2	21	Check whether the supply problem will cause a drug shortage	7	0			7
2	21	Check whether a Belgian generic/biosimilar medicine is available	1	0			1
2	21	Check whether a Belgian alternative medicine is available	0	0			0
2	21	Search for a foreign alternative medicine	0	0			0
2	21	Pharmaceutical compounding	0	0			0
2	21	Administration for the purchase of the alternative medicine	5	0			5
2	21	Repack the alternative treatment	0	0			0
2	21	Distribution of the alternative treatment	0	0			0
2	21	Communication towards hospital staff	85	0			85
2	21	Adapt protocols	0	0			0
2	21	Adapt tarification	0	0			0
2	21	Follow information about the supply problem	15	0			15
2	21	Distribution of standard treatment	0	0			0
2	21	Administration to finish the supply problem	0	0			0
2	21	Other:	0	0			0
2	21	Total time spent	135	0			135
2	22	Gathering information about a supply problem	45	0			45
2	22	Check whether the supply problem will cause a drug shortage	0	0			0
2	22	Check whether a Belgian generic/biosimilar medicine is available	0	0			0
2	22	Check whether a Belgian alternative medicine is available	0	0			0
2	22	Search for a foreign alternative medicine	0	0			0
2	22	Pharmaceutical compounding	0	0			0
2	22	Administration for the purchase of the alternative medicine	0	0			0
2	22	Repack the alternative treatment	0	0			0
2	22	Distribution of the alternative treatment	0	0			0
2	22	Communication towards hospital staff	0	0			0
2	22	Adapt protocols	0	0			0
2	22	Adapt tarification	0	0			0
2	22	Follow information about the supply problem	0	0			0
2	22	Distribution of standard treatment	0	0			0
2	22	Administration to finish the supply problem	0	0			0
2	22	Other:	0	0			0
2	22	Total time spent	45	0			45
2	23	Gathering information about a supply problem	0	0			0
2	23	Check whether the supply problem will cause a drug shortage	0	0			0
2	23	Check whether a Belgian generic/biosimilar medicine is available	0	0			0
2	23	Check whether a Belgian alternative medicine is available	0	0			0
2	23	Search for a foreign alternative medicine	0	0			0
2	23	Pharmaceutical compounding	0	0			0
2	23	Administration for the purchase of the alternative medicine	0	0			0
2	23	Repack the alternative treatment	0	0			0
2	23	Distribution of the alternative treatment	0	0			0
2	23	Communication towards hospital staff	0	0			0
2	23	Adapt protocols	0	0			0
2	23	Adapt tarification	0	0			0
2	23	Follow information about the supply problem	0	0			0
2	23	Distribution of standard treatment	0	0			0
2	23	Administration to finish the supply problem	0	0			0
2	23	Other:	0	0			0
2	23	Total time spent	0	0			0
2	24	Gathering information about a supply problem	0	0			0
2	24	Check whether the supply problem will cause a drug shortage	0	0			0
2	24	Check whether a Belgian generic/biosimilar medicine is available	0	0			0
2	24	Check whether a Belgian alternative medicine is available	0	0			0
2	24	Search for a foreign alternative medicine	0	0			0
2	24	Pharmaceutical compounding	0	0			0
2	24	Administration for the purchase of the alternative medicine	0	0			0
2	24	Repack the alternative treatment	0	0			0
2	24	Distribution of the alternative treatment	0	0			0
2	24	Communication towards hospital staff	0	0			0
2	24	Adapt protocols	0	0			0
2	24	Adapt tarification	0	0			0
2	24	Follow information about the supply problem	0	0			0
2	24	Distribution of standard treatment	0	0			0
2	24	Administration to finish the supply problem	0	0			0
2	24	Other:	0	0			0
2	24	Total time spent	0	0			0
2	25	Gathering information about a supply problem	60	5			65
2	25	Check whether the supply problem will cause a drug shortage	60	0			60
2	25	Check whether a Belgian generic/biosimilar medicine is available	20	0			20
2	25	Check whether a Belgian alternative medicine is available	0	0			0
2	25	Search for a foreign alternative medicine	0	0			0
2	25	Pharmaceutical compounding	0	0			0
2	25	Administration for the purchase of the alternative medicine	0	0			0
2	25	Repack the alternative treatment	0	0			0
2	25	Distribution of the alternative treatment	0	0			0
2	25	Communication towards hospital staff	0	0			0
2	25	Adapt protocols	0	0			0
2	25	Adapt tarification	0	0			0
2	25	Follow information about the supply problem	0	0			0
2	25	Distribution of standard treatment	0	0			0
2	25	Administration to finish the supply problem	0	0			0
2	25	Other:	0	0			0
2	25	Total time spent	140	5			145
2	26	Gathering information about a supply problem	0	0			0
2	26	Check whether the supply problem will cause a drug shortage	0	0			0
2	26	Check whether a Belgian generic/biosimilar medicine is available	0	0			0
2	26	Check whether a Belgian alternative medicine is available	0	0			0
2	26	Search for a foreign alternative medicine	0	0			0
2	26	Pharmaceutical compounding	0	0			0
2	26	Administration for the purchase of the alternative medicine	0	0			0
2	26	Repack the alternative treatment	0	0			0
2	26	Distribution of the alternative treatment	0	0			0
2	26	Communication towards hospital staff	0	0			0
2	26	Adapt protocols	0	0			0
2	26	Adapt tarification	0	0			0
2	26	Follow information about the supply problem	0	0			0
2	26	Distribution of standard treatment	0	0			0
2	26	Administration to finish the supply problem	0	0			0
2	26	Other:	0	0			0
2	26	Total time spent	0	0			0
4	1	Gathering information about a supply problem	45	0	0	0	45
4	1	Check whether the supply problem will cause a drug shortage	45	0	0	0	45
4	1	Check whether a Belgian generic/biosimilar medicine is available	0	0	0	0	0
4	1	Check whether a Belgian alternative medicine is available	15	0	0	0	15
4	1	Search for a foreign alternative medicine	0	0	0	0	0
4	1	Pharmaceutical compounding	15	30	0	0	45
4	1	Administration for the purchase of the alternative medicine	0	0	0	0	0
4	1	Repack the alternative treatment	0	0	0	0	0
4	1	Distribution of the alternative treatment	0	0	0	0	0
4	1	Communication towards hospital staff	0	0	0	0	0
4	1	Adapt protocols	0	0	0	0	0
4	1	Adapt tarification	0	0	0	0	0
4	1	Follow information about the supply problem	0	0	0	0	0
4	1	Distribution of standard treatment	0	0	0	0	0
4	1	Administration to finish the supply problem	0	0	0	0	0
4	1	Other:	0	0	0	0	0
4	1	Total time spent	120	30	0	0	150
4	2	Gathering information about a supply problem	0	0	0	0	0
4	2	Check whether the supply problem will cause a drug shortage	0	0	0	0	0
4	2	Check whether a Belgian generic/biosimilar medicine is available	0	0	0	0	0
4	2	Check whether a Belgian alternative medicine is available	0	0	0	0	0
4	2	Search for a foreign alternative medicine	0	0	0	0	0
4	2	Pharmaceutical compounding	0	0	0	0	0
4	2	Administration for the purchase of the alternative medicine	0	0	0	0	0
4	2	Repack the alternative treatment	0	0	0	0	0
4	2	Distribution of the alternative treatment	0	0	0	0	0
4	2	Communication towards hospital staff	0	0	0	0	0
4	2	Adapt protocols	0	0	0	0	0
4	2	Adapt tarification	0	0	0	0	0
4	2	Follow information about the supply problem	15	0	0	0	15
4	2	Distribution of standard treatment	0	45	0	0	45
4	2	Administration to finish the supply problem	0	0	0	0	0
4	2	Other:	0	0	0	0	0
4	2	Total time spent	15	45	0	0	60
4	3	Gathering information about a supply problem	60	0	0	0	60
4	3	Check whether the supply problem will cause a drug shortage	30	0	0	0	30
4	3	Check whether a Belgian generic/biosimilar medicine is available	15	0	0	0	15
4	3	Check whether a Belgian alternative medicine is available	30	0	0	0	30
4	3	Search for a foreign alternative medicine	0	0	0	0	0
4	3	Pharmaceutical compounding	0	0	0	0	0
4	3	Administration for the purchase of the alternative medicine	60	0	0	0	60
4	3	Repack the alternative treatment	0	0	0	0	0
4	3	Distribution of the alternative treatment	45	60	0	0	105
4	3	Communication towards hospital staff	75	0	0	0	75
4	3	Adapt protocols	60	0	0	0	60
4	3	Adapt tarification	30	0	0	0	30
4	3	Follow information about the supply problem	0	0	0	0	0
4	3	Distribution of standard treatment	0	0	0	0	0
4	3	Administration to finish the supply problem	0	0	0	0	0
4	3	Other:	0	0	0	0	0
4	3	Total time spent	405	60	0	0	465
4	4	Gathering information about a supply problem	30	0	0	0	30
4	4	Check whether the supply problem will cause a drug shortage	30	110	0	0	140
4	4	Check whether a Belgian generic/biosimilar medicine is available	0	0	0	0	0
4	4	Check whether a Belgian alternative medicine is available	0	0	0	0	0
4	4	Search for a foreign alternative medicine	0	0	0	0	0
4	4	Pharmaceutical compounding	0	0	0	0	0
4	4	Administration for the purchase of the alternative medicine	0	0	0	0	0
4	4	Repack the alternative treatment	0	0	0	0	0
4	4	Distribution of the alternative treatment	0	0	0	0	0
4	4	Communication towards hospital staff	0	0	0	0	0
4	4	Adapt protocols	0	0	0	0	0
4	4	Adapt tarification	0	0	0	0	0
4	4	Follow information about the supply problem	0	0	0	0	0
4	4	Distribution of standard treatment	0	0	0	0	0
4	4	Administration to finish the supply problem	0	0	0	0	0
4	4	Other:	0	0	0	0	0
4	4	Total time spent	60	110	0	0	170
4	5	Gathering information about a supply problem	0	0	0	0	0
4	5	Check whether the supply problem will cause a drug shortage	0	0	0	0	0
4	5	Check whether a Belgian generic/biosimilar medicine is available	0	0	0	0	0
4	5	Check whether a Belgian alternative medicine is available	0	0	0	0	0
4	5	Search for a foreign alternative medicine	0	0	0	0	0
4	5	Pharmaceutical compounding	0	0	0	0	0
4	5	Administration for the purchase of the alternative medicine	0	0	0	0	0
4	5	Repack the alternative treatment	0	0	0	0	0
4	5	Distribution of the alternative treatment	0	0	0	0	0
4	5	Communication towards hospital staff	0	0	0	0	0
4	5	Adapt protocols	0	0	0	0	0
4	5	Adapt tarification	0	0	0	0	0
4	5	Follow information about the supply problem	15	0	0	0	15
4	5	Distribution of standard treatment	0	45	0	0	45
4	5	Administration to finish the supply problem	0	0	0	0	0
4	5	Other:	0	0	0	0	0
4	5	Total time spent	15	45	0	0	60
4	6	Gathering information about a supply problem	15	0	0	0	15
4	6	Check whether the supply problem will cause a drug shortage	15	0	0	0	15
4	6	Check whether a Belgian generic/biosimilar medicine is available	0	0	0	0	0
4	6	Check whether a Belgian alternative medicine is available	5	0	0	0	5
4	6	Search for a foreign alternative medicine	0	0	0	0	0
4	6	Pharmaceutical compounding	0	0	0	0	0
4	6	Administration for the purchase of the alternative medicine	10	0	0	0	10
4	6	Repack the alternative treatment	0	0	0	0	0
4	6	Distribution of the alternative treatment	0	0	0	0	0
4	6	Communication towards hospital staff	15	0	0	0	15
4	6	Adapt protocols	60	0	0	0	60
4	6	Adapt tarification	0	0	0	0	0
4	6	Follow information about the supply problem	0	0	0	0	0
4	6	Distribution of standard treatment	0	0	0	0	0
4	6	Administration to finish the supply problem	0	0	0	0	0
4	6	Other:	0	0	0	0	0
4	6	Total time spent	120	0	0	0	120
4	7	Gathering information about a supply problem	45	0	0	0	45
4	7	Check whether the supply problem will cause a drug shortage	30	0	0	0	30
4	7	Check whether a Belgian generic/biosimilar medicine is available	0	0	0	0	0
4	7	Check whether a Belgian alternative medicine is available	0	0	0	0	0
4	7	Search for a foreign alternative medicine	0	0	0	0	0
4	7	Pharmaceutical compounding	0	0	0	0	0
4	7	Administration for the purchase of the alternative medicine	0	0	0	0	0
4	7	Repack the alternative treatment	0	0	0	0	0
4	7	Distribution of the alternative treatment	0	0	0	0	0
4	7	Communication towards hospital staff	0	0	0	0	0
4	7	Adapt protocols	0	0	0	0	0
4	7	Adapt tarification	0	0	0	0	0
4	7	Follow information about the supply problem	0	0	0	0	0
4	7	Distribution of standard treatment	0	0	0	0	0
4	7	Administration to finish the supply problem	0	0	0	0	0
4	7	Other:	0	0	0	0	0
4	7	Total time spent	75	0	0	0	75
4	8	Gathering information about a supply problem	60	0	0	0	60
4	8	Check whether the supply problem will cause a drug shortage	35	0	0	0	35
4	8	Check whether a Belgian generic/biosimilar medicine is available	0	0	0	0	0
4	8	Check whether a Belgian alternative medicine is available	0	0	0	0	0
4	8	Search for a foreign alternative medicine	0	0	0	0	0
4	8	Pharmaceutical compounding	0	0	0	0	0
4	8	Administration for the purchase of the alternative medicine	0	0	0	0	0
4	8	Repack the alternative treatment	0	0	0	0	0
4	8	Distribution of the alternative treatment	0	0	0	0	0
4	8	Communication towards hospital staff	0	0	0	0	0
4	8	Adapt protocols	0	0	0	0	0
4	8	Adapt tarification	0	0	0	0	0
4	8	Follow information about the supply problem	30	0	0	0	30
4	8	Distribution of standard treatment	0	135	0	0	135
4	8	Administration to finish the supply problem	0	0	0	0	0
4	8	Other:	0	0	0	0	0
4	8	Total time spent	125	135	0	0	260
4	9	Gathering information about a supply problem	15	0	0	0	15
4	9	Check whether the supply problem will cause a drug shortage	45	0	0	0	45
4	9	Check whether a Belgian generic/biosimilar medicine is available	0	0	0	0	0
4	9	Check whether a Belgian alternative medicine is available	0	0	0	0	0
4	9	Search for a foreign alternative medicine	15	0	0	0	15
4	9	Pharmaceutical compounding	0	0	0	0	0
4	9	Administration for the purchase of the alternative medicine	0	0	0	0	0
4	9	Repack the alternative treatment	0	0	0	0	0
4	9	Distribution of the alternative treatment	0	0	0	0	0
4	9	Communication towards hospital staff	0	0	0	0	0
4	9	Adapt protocols	0	0	0	0	0
4	9	Adapt tarification	0	0	0	0	0
4	9	Follow information about the supply problem	80	0	0	0	80
4	9	Distribution of standard treatment	0	0	0	0	0
4	9	Administration to finish the supply problem	0	0	0	0	0
4	9	Other:	0	0	0	0	0
4	9	Total time spent	155	0	0	0	155
4	10	Gathering information about a supply problem	0	0	0	0	0
4	10	Check whether the supply problem will cause a drug shortage	0	0	0	0	0
4	10	Check whether a Belgian generic/biosimilar medicine is available	0	0	0	0	0
4	10	Check whether a Belgian alternative medicine is available	0	0	0	0	0
4	10	Search for a foreign alternative medicine	0	0	0	0	0
4	10	Pharmaceutical compounding	0	0	0	0	0
4	10	Administration for the purchase of the alternative medicine	0	0	0	0	0
4	10	Repack the alternative treatment	0	0	0	0	0
4	10	Distribution of the alternative treatment	0	0	0	0	0
4	10	Communication towards hospital staff	0	0	0	0	0
4	10	Adapt protocols	0	0	0	0	0
4	10	Adapt tarification	0	0	0	0	0
4	10	Follow information about the supply problem	0	0	0	0	0
4	10	Distribution of standard treatment	0	0	0	0	0
4	10	Administration to finish the supply problem	0	0	0	0	0
4	10	Other:	0	0	0	0	0
4	10	Total time spent	0	0	0	0	0
4	11	Gathering information about a supply problem	75	0	0	0	75
4	11	Check whether the supply problem will cause a drug shortage	35	0	0	0	35
4	11	Check whether a Belgian generic/biosimilar medicine is available	0	0	0	0	0
4	11	Check whether a Belgian alternative medicine is available	15	0	0	0	15
4	11	Search for a foreign alternative medicine	15	0	0	0	15
4	11	Pharmaceutical compounding	0	45	0	0	45
4	11	Administration for the purchase of the alternative medicine	35	0	0	0	35
4	11	Repack the alternative treatment	0	0	0	0	0
4	11	Distribution of the alternative treatment	0	0	0	0	0
4	11	Communication towards hospital staff	50	0	0	0	50
4	11	Adapt protocols	0	0	0	0	0
4	11	Adapt tarification	45	0	0	0	45
4	11	Follow information about the supply problem	0	0	0	0	0
4	11	Distribution of standard treatment	0	0	0	0	0
4	11	Administration to finish the supply problem	0	0	0	0	0
4	11	Other:	0	0	0	0	0
4	11	Total time spent	270	45	0	0	315
4	12	Gathering information about a supply problem	0	0	0	0	0
4	12	Check whether the supply problem will cause a drug shortage	0	0	0	0	0
4	12	Check whether a Belgian generic/biosimilar medicine is available	0	0	0	0	0
4	12	Check whether a Belgian alternative medicine is available	0	0	0	0	0
4	12	Search for a foreign alternative medicine	0	0	0	0	0
4	12	Pharmaceutical compounding	0	0	0	0	0
4	12	Administration for the purchase of the alternative medicine	0	0	0	0	0
4	12	Repack the alternative treatment	0	0	0	0	0
4	12	Distribution of the alternative treatment	0	0	0	0	0
4	12	Communication towards hospital staff	0	0	0	0	0
4	12	Adapt protocols	0	0	0	0	0
4	12	Adapt tarification	0	0	0	0	0
4	12	Follow information about the supply problem	30	0	0	0	30
4	12	Distribution of standard treatment	0	75	0	0	75
4	12	Administration to finish the supply problem	0	0	0	0	0
4	12	Other:	0	0	0	0	0
4	12	Total time spent	30	75	0	0	105
4	13	Gathering information about a supply problem	60	0	0	0	60
4	13	Check whether the supply problem will cause a drug shortage	45	0	0	0	45
4	13	Check whether a Belgian generic/biosimilar medicine is available	30	0	0	0	30
4	13	Check whether a Belgian alternative medicine is available	0	0	0	0	0
4	13	Search for a foreign alternative medicine	0	0	0	0	0
4	13	Pharmaceutical compounding	0	0	0	0	0
4	13	Administration for the purchase of the alternative medicine	50	0	0	0	50
4	13	Repack the alternative treatment	30	0	0	0	30
4	13	Distribution of the alternative treatment	90	0	0	0	90
4	13	Communication towards hospital staff	35	0	0	0	35
4	13	Adapt protocols	0	0	0	0	0
4	13	Adapt tarification	30	0	0	0	30
4	13	Follow information about the supply problem	0	0	0	0	0
4	13	Distribution of standard treatment	0	0	0	0	0
4	13	Administration to finish the supply problem	0	0	0	0	0
4	13	Other:	0	0	0	0	0
4	13	Total time spent	370	0	0	0	370
4	14	Gathering information about a supply problem	15	0	0	0	15
4	14	Check whether the supply problem will cause a drug shortage	10	0	0	0	10
4	14	Check whether a Belgian generic/biosimilar medicine is available	15	0	0	0	15
4	14	Check whether a Belgian alternative medicine is available	0	0	0	0	0
4	14	Search for a foreign alternative medicine	0	0	0	0	0
4	14	Pharmaceutical compounding	0	0	0	0	0
4	14	Administration for the purchase of the alternative medicine	15	0	0	0	15
4	14	Repack the alternative treatment	30	0	0	0	30
4	14	Distribution of the alternative treatment	45	0	0	0	45
4	14	Communication towards hospital staff	20	0	0	0	20
4	14	Adapt protocols	0	0	0	0	0
4	14	Adapt tarification	20	0	0	0	20
4	14	Follow information about the supply problem	0	0	0	0	0
4	14	Distribution of standard treatment	0	0	0	0	0
4	14	Administration to finish the supply problem	0	0	0	0	0
4	14	Other:	0	0	0	0	0
4	14	Total time spent	170	0	0	0	170
4	15	Gathering information about a supply problem	45	0	0	0	45
4	15	Check whether the supply problem will cause a drug shortage	30	0	0	0	30
4	15	Check whether a Belgian generic/biosimilar medicine is available	0	0	0	0	0
4	15	Check whether a Belgian alternative medicine is available	0	0	0	0	0
4	15	Search for a foreign alternative medicine	0	0	0	0	0
4	15	Pharmaceutical compounding	0	0	0	0	0
4	15	Administration for the purchase of the alternative medicine	0	0	0	0	0
4	15	Repack the alternative treatment	0	0	0	0	0
4	15	Distribution of the alternative treatment	0	45	0	0	45
4	15	Communication towards hospital staff	20	0	0	0	20
4	15	Adapt protocols	0	0	0	0	0
4	15	Adapt tarification	0	0	0	0	0
4	15	Follow information about the supply problem	0	0	0	0	0
4	15	Distribution of standard treatment	0	0	0	0	0
4	15	Administration to finish the supply problem	0	0	0	0	0
4	15	Other:	0	0	0	0	0
4	15	Total time spent	95	45	0	0	140
4	16	Gathering information about a supply problem	0	0	0	0	0
4	16	Check whether the supply problem will cause a drug shortage	0	0	0	0	0
4	16	Check whether a Belgian generic/biosimilar medicine is available	0	0	0	0	0
4	16	Check whether a Belgian alternative medicine is available	0	0	0	0	0
4	16	Search for a foreign alternative medicine	0	0	0	0	0
4	16	Pharmaceutical compounding	0	0	0	0	0
4	16	Administration for the purchase of the alternative medicine	0	0	0	0	0
4	16	Repack the alternative treatment	0	0	0	0	0
4	16	Distribution of the alternative treatment	0	0	0	0	0
4	16	Communication towards hospital staff	0	0	0	0	0
4	16	Adapt protocols	0	0	0	0	0
4	16	Adapt tarification	0	0	0	0	0
4	16	Follow information about the supply problem	0	0	0	0	0
4	16	Distribution of standard treatment	0	0	0	0	0
4	16	Administration to finish the supply problem	0	0	0	0	0
4	16	Other:	0	0	0	0	0
4	16	Total time spent	0	0	0	0	0
4	17	Gathering information about a supply problem	0	0	0	0	0
4	17	Check whether the supply problem will cause a drug shortage	0	0	0	0	0
4	17	Check whether a Belgian generic/biosimilar medicine is available	0	0	0	0	0
4	17	Check whether a Belgian alternative medicine is available	0	0	0	0	0
4	17	Search for a foreign alternative medicine	0	0	0	0	0
4	17	Pharmaceutical compounding	0	0	0	0	0
4	17	Administration for the purchase of the alternative medicine	0	0	0	0	0
4	17	Repack the alternative treatment	0	0	0	0	0
4	17	Distribution of the alternative treatment	0	0	0	0	0
4	17	Communication towards hospital staff	0	0	0	0	0
4	17	Adapt protocols	0	0	0	0	0
4	17	Adapt tarification	0	0	0	0	0
4	17	Follow information about the supply problem	0	0	0	0	0
4	17	Distribution of standard treatment	0	0	0	0	0
4	17	Administration to finish the supply problem	0	0	0	0	0
4	17	Other:	0	0	0	0	0
4	17	Total time spent	0	0	0	0	0
4	18	Gathering information about a supply problem	0	0	0	0	0
4	18	Check whether the supply problem will cause a drug shortage	0	0	0	0	0
4	18	Check whether a Belgian generic/biosimilar medicine is available	0	0	0	0	0
4	18	Check whether a Belgian alternative medicine is available	0	0	0	0	0
4	18	Search for a foreign alternative medicine	0	0	0	0	0
4	18	Pharmaceutical compounding	0	0	0	0	0
4	18	Administration for the purchase of the alternative medicine	0	0	0	0	0
4	18	Repack the alternative treatment	0	0	0	0	0
4	18	Distribution of the alternative treatment	0	0	0	0	0
4	18	Communication towards hospital staff	0	0	0	0	0
4	18	Adapt protocols	0	0	0	0	0
4	18	Adapt tarification	0	0	0	0	0
4	18	Follow information about the supply problem	0	0	0	0	0
4	18	Distribution of standard treatment	0	0	0	0	0
4	18	Administration to finish the supply problem	0	0	0	0	0
4	18	Other:	0	0	0	0	0
4	18	Total time spent	0	0	0	0	0
4	19	Gathering information about a supply problem	0	0	0	0	0
4	19	Check whether the supply problem will cause a drug shortage	0	0	0	0	0
4	19	Check whether a Belgian generic/biosimilar medicine is available	0	0	0	0	0
4	19	Check whether a Belgian alternative medicine is available	0	0	0	0	0
4	19	Search for a foreign alternative medicine	0	0	0	0	0
4	19	Pharmaceutical compounding	0	0	0	0	0
4	19	Administration for the purchase of the alternative medicine	0	0	0	0	0
4	19	Repack the alternative treatment	0	0	0	0	0
4	19	Distribution of the alternative treatment	0	0	0	0	0
4	19	Communication towards hospital staff	0	0	0	0	0
4	19	Adapt protocols	0	0	0	0	0
4	19	Adapt tarification	0	0	0	0	0
4	19	Follow information about the supply problem	0	0	0	0	0
4	19	Distribution of standard treatment	0	0	0	0	0
4	19	Administration to finish the supply problem	0	0	0	0	0
4	19	Other:	0	0	0	0	0
4	19	Total time spent	0	0	0	0	0
4	20	Gathering information about a supply problem	0	0	0	0	0
4	20	Check whether the supply problem will cause a drug shortage	0	0	0	0	0
4	20	Check whether a Belgian generic/biosimilar medicine is available	0	0	0	0	0
4	20	Check whether a Belgian alternative medicine is available	0	0	0	0	0
4	20	Search for a foreign alternative medicine	0	0	0	0	0
4	20	Pharmaceutical compounding	0	0	0	0	0
4	20	Administration for the purchase of the alternative medicine	0	0	0	0	0
4	20	Repack the alternative treatment	0	0	0	0	0
4	20	Distribution of the alternative treatment	0	0	0	0	0
4	20	Communication towards hospital staff	0	0	0	0	0
4	20	Adapt protocols	0	0	0	0	0
4	20	Adapt tarification	0	0	0	0	0
4	20	Follow information about the supply problem	0	0	0	0	0
4	20	Distribution of standard treatment	0	0	0	0	0
4	20	Administration to finish the supply problem	0	0	0	0	0
4	20	Other:	0	0	0	0	0
4	20	Total time spent	0	0	0	0	0
4	21	Gathering information about a supply problem	0	0	0	0	0
4	21	Check whether the supply problem will cause a drug shortage	0	0	0	0	0
4	21	Check whether a Belgian generic/biosimilar medicine is available	0	0	0	0	0
4	21	Check whether a Belgian alternative medicine is available	0	0	0	0	0
4	21	Search for a foreign alternative medicine	0	0	0	0	0
4	21	Pharmaceutical compounding	0	0	0	0	0
4	21	Administration for the purchase of the alternative medicine	0	0	0	0	0
4	21	Repack the alternative treatment	0	0	0	0	0
4	21	Distribution of the alternative treatment	0	0	0	0	0
4	21	Communication towards hospital staff	0	0	0	0	0
4	21	Adapt protocols	0	0	0	0	0
4	21	Adapt tarification	0	0	0	0	0
4	21	Follow information about the supply problem	0	0	0	0	0
4	21	Distribution of standard treatment	0	0	0	0	0
4	21	Administration to finish the supply problem	0	0	0	0	0
4	21	Other:	0	0	0	0	0
4	21	Total time spent	0	0	0	0	0
4	22	Gathering information about a supply problem	0	0	0	0	0
4	22	Check whether the supply problem will cause a drug shortage	0	0	0	0	0
4	22	Check whether a Belgian generic/biosimilar medicine is available	0	0	0	0	0
4	22	Check whether a Belgian alternative medicine is available	0	0	0	0	0
4	22	Search for a foreign alternative medicine	0	0	0	0	0
4	22	Pharmaceutical compounding	0	0	0	0	0
4	22	Administration for the purchase of the alternative medicine	0	0	0	0	0
4	22	Repack the alternative treatment	0	0	0	0	0
4	22	Distribution of the alternative treatment	0	0	0	0	0
4	22	Communication towards hospital staff	0	0	0	0	0
4	22	Adapt protocols	0	0	0	0	0
4	22	Adapt tarification	0	0	0	0	0
4	22	Follow information about the supply problem	0	0	0	0	0
4	22	Distribution of standard treatment	0	0	0	0	0
4	22	Administration to finish the supply problem	0	0	0	0	0
4	22	Other:	0	0	0	0	0
4	22	Total time spent	0	0	0	0	0
4	23	Gathering information about a supply problem	0	0	0	0	0
4	23	Check whether the supply problem will cause a drug shortage	0	0	0	0	0
4	23	Check whether a Belgian generic/biosimilar medicine is available	0	0	0	0	0
4	23	Check whether a Belgian alternative medicine is available	0	0	0	0	0
4	23	Search for a foreign alternative medicine	0	0	0	0	0
4	23	Pharmaceutical compounding	0	0	0	0	0
4	23	Administration for the purchase of the alternative medicine	0	0	0	0	0
4	23	Repack the alternative treatment	0	0	0	0	0
4	23	Distribution of the alternative treatment	0	0	0	0	0
4	23	Communication towards hospital staff	0	0	0	0	0
4	23	Adapt protocols	0	0	0	0	0
4	23	Adapt tarification	0	0	0	0	0
4	23	Follow information about the supply problem	0	0	0	0	0
4	23	Distribution of standard treatment	0	0	0	0	0
4	23	Administration to finish the supply problem	0	0	0	0	0
4	23	Other:	0	0	0	0	0
4	23	Total time spent	0	0	0	0	0
4	24	Gathering information about a supply problem	0	0	0	0	0
4	24	Check whether the supply problem will cause a drug shortage	0	0	0	0	0
4	24	Check whether a Belgian generic/biosimilar medicine is available	0	0	0	0	0
4	24	Check whether a Belgian alternative medicine is available	0	0	0	0	0
4	24	Search for a foreign alternative medicine	0	0	0	0	0
4	24	Pharmaceutical compounding	0	0	0	0	0
4	24	Administration for the purchase of the alternative medicine	0	0	0	0	0
4	24	Repack the alternative treatment	0	0	0	0	0
4	24	Distribution of the alternative treatment	0	0	0	0	0
4	24	Communication towards hospital staff	0	0	0	0	0
4	24	Adapt protocols	0	0	0	0	0
4	24	Adapt tarification	0	0	0	0	0
4	24	Follow information about the supply problem	0	0	0	0	0
4	24	Distribution of standard treatment	0	0	0	0	0
4	24	Administration to finish the supply problem	0	0	0	0	0
4	24	Other:	0	0	0	0	0
4	24	Total time spent	0	0	0	0	0
4	25	Gathering information about a supply problem	60	0	0	0	60
4	25	Check whether the supply problem will cause a drug shortage	0	0	0	0	0
4	25	Check whether a Belgian generic/biosimilar medicine is available	30	0	0	0	30
4	25	Check whether a Belgian alternative medicine is available	0	0	0	0	0
4	25	Search for a foreign alternative medicine	0	0	0	0	0
4	25	Pharmaceutical compounding	0	0	0	0	0
4	25	Administration for the purchase of the alternative medicine	0	0	0	0	0
4	25	Repack the alternative treatment	0	0	0	0	0
4	25	Distribution of the alternative treatment	0	0	0	0	0
4	25	Communication towards hospital staff	0	0	0	0	0
4	25	Adapt protocols	0	0	0	0	0
4	25	Adapt tarification	0	0	0	0	0
4	25	Follow information about the supply problem	0	0	0	0	0
4	25	Distribution of standard treatment	0	0	0	0	0
4	25	Administration to finish the supply problem	0	0	0	0	0
4	25	Other:	0	0	0	0	0
4	25	Total time spent	90	0	0	0	90
4	26	Gathering information about a supply problem	20	0	0	0	20
4	26	Check whether the supply problem will cause a drug shortage	0	0	0	0	0
4	26	Check whether a Belgian generic/biosimilar medicine is available	0	0	0	0	0
4	26	Check whether a Belgian alternative medicine is available	0	0	0	0	0
4	26	Search for a foreign alternative medicine	0	0	0	0	0
4	26	Pharmaceutical compounding	0	0	0	0	0
4	26	Administration for the purchase of the alternative medicine	0	0	0	0	0
4	26	Repack the alternative treatment	0	0	0	0	0
4	26	Distribution of the alternative treatment	0	0	0	0	0
4	26	Communication towards hospital staff	0	0	0	0	0
4	26	Adapt protocols	0	0	0	0	0
4	26	Adapt tarification	0	0	0	0	0
4	26	Follow information about the supply problem	0	0	0	0	0
4	26	Distribution of standard treatment	0	0	0	0	0
4	26	Administration to finish the supply problem	0	0	0	0	0
4	26	Other:	0	0	0	0	0
4	26	Total time spent	20	0	0	0	20
5	5	Gathering information about a supply problem	20	22	93	0	135
5	5	Check whether the supply problem will cause a drug shortage	10	5	0	0	15
5	5	Check whether a Belgian generic/biosimilar medicine is available	0	0	0	0	0
5	5	Check whether a Belgian alternative medicine is available	0	0	0	0	0
5	5	Search for a foreign alternative medicine	0	0	0	0	0
5	5	Pharmaceutical compounding	0	0	0	0	0
5	5	Administration for the purchase of the alternative medicine	0	0	0	0	0
5	5	Repack the alternative treatment	0	0	0	0	0
5	5	Distribution of the alternative treatment	5	0	0	0	5
5	5	Communication towards hospital staff	2	0	0	0	2
5	5	Adapt protocols	0	0	0	0	0
5	5	Adapt tarification	0	0	0	0	0
5	5	Follow information about the supply problem	0	0	0	0	0
5	5	Distribution of standard treatment	0	0	0	0	0
5	5	Administration to finish the supply problem	0	0	0	0	0
5	5	Other:	0	0	0	0	0
5	5	Total time spent	37	25	93	0	155
5	6	Gathering information about a supply problem	154	14	85	5	258
5	6	Check whether the supply problem will cause a drug shortage	67	2	0	5	74
5	6	Check whether a Belgian generic/biosimilar medicine is available	30	0	0	5	35
5	6	Check whether a Belgian alternative medicine is available	0	0	0	5	5
5	6	Search for a foreign alternative medicine	0	0	0	0	0
5	6	Pharmaceutical compounding	0	0	0	0	0
5	6	Administration for the purchase of the alternative medicine	0	0	0	0	0
5	6	Repack the alternative treatment	0	0	0	0	0
5	6	Distribution of the alternative treatment	0	30	0	0	30
5	6	Communication towards hospital staff	37	3	0	0	40
5	6	Adapt protocols	0	0	0	0	0
5	6	Adapt tarification	0	0	0	0	0
5	6	Follow information about the supply problem	0	5	0	0	5
5	6	Distribution of standard treatment	0	0	0	0	0
5	6	Administration to finish the supply problem	0	0	15	0	15
5	6	Other:	0	0	15	0	15
5	6	Total time spent	288	54	115	20	477
5	7	Gathering information about a supply problem	100	0	40	5	145
5	7	Check whether the supply problem will cause a drug shortage	90	0	0	10	100
5	7	Check whether a Belgian generic/biosimilar medicine is available	0	0	0	5	5
5	7	Check whether a Belgian alternative medicine is available	20	0	0	10	30
5	7	Search for a foreign alternative medicine	20	0	0	0	20
5	7	Pharmaceutical compounding	0	0	0	0	0
5	7	Administration for the purchase of the alternative medicine	30	0	0	0	30
5	7	Repack the alternative treatment	0	0	0	0	0
5	7	Distribution of the alternative treatment	0	10	0	0	10
5	7	Communication towards hospital staff	30	20	0	0	50
5	7	Adapt protocols	0	0	0	0	0
5	7	Adapt tarification	0	0	0	0	0
5	7	Follow information about the supply problem	0	5	0	0	5
5	7	Distribution of standard treatment	0	10	0	0	10
5	7	Administration to finish the supply problem	0	0	5	0	5
5	7	Other:	0	0	0	0	0
5	7	Total time spent	290	45	45	30	410
5	8	Gathering information about a supply problem	175	20	56	0	251
5	8	Check whether the supply problem will cause a drug shortage	40	0	0	0	40
5	8	Check whether a Belgian generic/biosimilar medicine is available	60	0	0	0	60
5	8	Check whether a Belgian alternative medicine is available	0	0	0	0	0
5	8	Search for a foreign alternative medicine	40	0	0	0	40
5	8	Pharmaceutical compounding	0	0	0	0	0
5	8	Administration for the purchase of the alternative medicine	70	0	0	0	70
5	8	Repack the alternative treatment	0	0	0	0	0
5	8	Distribution of the alternative treatment	5	0	0	0	5
5	8	Communication towards hospital staff	15	10	0	0	25
5	8	Adapt protocols	0	0	0	0	0
5	8	Adapt tarification	0	0	0	0	0
5	8	Follow information about the supply problem	0	0	5	0	5
5	8	Distribution of standard treatment	0	0	0	0	0
5	8	Administration to finish the supply problem	0	0	10	0	10
5	8	Other:	0	0	0	0	0
5	8	Total time spent	405	30	71	0	506
5	9	Gathering information about a supply problem	30	0	24	0	54
5	9	Check whether the supply problem will cause a drug shortage	30	0	0	0	30
5	9	Check whether a Belgian generic/biosimilar medicine is available	0	0	0	0	0
5	9	Check whether a Belgian alternative medicine is available	20	0	0	0	20
5	9	Search for a foreign alternative medicine	30	0	0	0	30
5	9	Pharmaceutical compounding	0	0	0	0	0
5	9	Administration for the purchase of the alternative medicine	41	0	0	0	41
5	9	Repack the alternative treatment	0	0	0	0	0
5	9	Distribution of the alternative treatment	0	0	0	0	0
5	9	Communication towards hospital staff	70	0	0	0	70
5	9	Adapt protocols	0	0	0	0	0
5	9	Adapt tarification	0	0	0	0	0
5	9	Follow information about the supply problem	20	0	0	0	20
5	9	Distribution of standard treatment	0	0	0	0	0
5	9	Administration to finish the supply problem	20	0	0	0	20
5	9	Other:	0	0	0	0	0
5	9	Total time spent	261	0	24	0	285
5	10	Gathering information about a supply problem	220	20	25	0	265
5	10	Check whether the supply problem will cause a drug shortage	30	0	0	0	30
5	10	Check whether a Belgian generic/biosimilar medicine is available	0	0	0	0	0
5	10	Check whether a Belgian alternative medicine is available	0	0	0	0	0
5	10	Search for a foreign alternative medicine	50	0	0	0	50
5	10	Pharmaceutical compounding	0	0	0	0	0
5	10	Administration for the purchase of the alternative medicine	20	0	0	0	20
5	10	Repack the alternative treatment	0	0	0	0	0
5	10	Distribution of the alternative treatment	0	0	0	0	0
5	10	Communication towards hospital staff	75	30	0	0	105
5	10	Adapt protocols	0	0	0	0	0
5	10	Adapt tarification	0	0	0	0	0
5	10	Follow information about the supply problem	20	2	0	0	22
5	10	Distribution of standard treatment	0	0	0	0	0
5	10	Administration to finish the supply problem	50	0	0	0	50
5	10	Other:	0	0	0	0	0
5	10	Total time spent	465	52	25	0	542
5	11	Gathering information about a supply problem	50	0	32	0	82
5	11	Check whether the supply problem will cause a drug shortage	30	0	0	0	30
5	11	Check whether a Belgian generic/biosimilar medicine is available	0	0	0	0	0
5	11	Check whether a Belgian alternative medicine is available	0	0	0	0	0
5	11	Search for a foreign alternative medicine	0	0	0	0	0
5	11	Pharmaceutical compounding	0	0	0	0	0
5	11	Administration for the purchase of the alternative medicine	0	0	0	0	0
5	11	Repack the alternative treatment	0	0	0	0	0
5	11	Distribution of the alternative treatment	0	0	0	0	0
5	11	Communication towards hospital staff	10	5	0	0	15
5	11	Adapt protocols	0	0	0	0	0
5	11	Adapt tarification	0	0	0	0	0
5	11	Follow information about the supply problem	0	0	0	0	0
5	11	Distribution of standard treatment	0	30	0	0	30
5	11	Administration to finish the supply problem	0	0	0	0	0
5	11	Other:	0	0	0	0	0
5	11	Total time spent	90	35	32	0	157
5	12	Gathering information about a supply problem	20	35	54	0	109
5	12	Check whether the supply problem will cause a drug shortage	0	0	0	0	0
5	12	Check whether a Belgian generic/biosimilar medicine is available	0	0	0	0	0
5	12	Check whether a Belgian alternative medicine is available	0	0	0	0	0
5	12	Search for a foreign alternative medicine	0	0	0	0	0
5	12	Pharmaceutical compounding	0	0	0	0	0
5	12	Administration for the purchase of the alternative medicine	0	0	0	0	0
5	12	Repack the alternative treatment	0	0	0	0	0
5	12	Distribution of the alternative treatment	0	0	0	0	0
5	12	Communication towards hospital staff	0	0	0	0	0
5	12	Adapt protocols	0	0	0	0	0
5	12	Adapt tarification	0	0	0	0	0
5	12	Follow information about the supply problem	0	0	0	0	0
5	12	Distribution of standard treatment	0	0	0	0	0
5	12	Administration to finish the supply problem	0	0	0	0	0
5	12	Other:	0	0	0	0	0
5	12	Total time spent	20	35	54	0	109
5	13	Gathering information about a supply problem	0	5	83	0	88
5	13	Check whether the supply problem will cause a drug shortage	0	0	0	0	0
5	13	Check whether a Belgian generic/biosimilar medicine is available	0	0	0	0	0
5	13	Check whether a Belgian alternative medicine is available	0	0	0	0	0
5	13	Search for a foreign alternative medicine	0	0	0	0	0
5	13	Pharmaceutical compounding	0	0	0	0	0
5	13	Administration for the purchase of the alternative medicine	0	0	0	0	0
5	13	Repack the alternative treatment	0	0	0	0	0
5	13	Distribution of the alternative treatment	0	0	0	0	0
5	13	Communication towards hospital staff	0	0	0	0	0
5	13	Adapt protocols	0	0	0	0	0
5	13	Adapt tarification	0	0	0	0	0
5	13	Follow information about the supply problem	0	0	0	0	0
5	13	Distribution of standard treatment	0	0	0	0	0
5	13	Administration to finish the supply problem	0	0	0	0	0
5	13	Other:	0	0	0	0	0
5	13	Total time spent	0	5	83	0	88
5	14	Gathering information about a supply problem	15	0	106	50	171
5	14	Check whether the supply problem will cause a drug shortage	30	0	0	0	30
5	14	Check whether a Belgian generic/biosimilar medicine is available	0	0	0	0	0
5	14	Check whether a Belgian alternative medicine is available	0	0	0	0	0
5	14	Search for a foreign alternative medicine	0	0	0	0	0
5	14	Pharmaceutical compounding	0	0	0	0	0
5	14	Administration for the purchase of the alternative medicine	0	0	0	0	0
5	14	Repack the alternative treatment	0	0	0	0	0
5	14	Distribution of the alternative treatment	0	0	0	0	0
5	14	Communication towards hospital staff	0	0	0	0	0
5	14	Adapt protocols	0	0	0	0	0
5	14	Adapt tarification	0	0	0	0	0
5	14	Follow information about the supply problem	0	0	0	0	0
5	14	Distribution of standard treatment	0	0	0	0	0
5	14	Administration to finish the supply problem	0	0	0	0	0
5	14	Other:	0	0	10	0	10
5	14	Total time spent	45	0	116	50	211
5	15	Gathering information about a supply problem	45	5	28	50	128
5	15	Check whether the supply problem will cause a drug shortage	0	0	0	0	0
5	15	Check whether a Belgian generic/biosimilar medicine is available	0	0	0	0	0
5	15	Check whether a Belgian alternative medicine is available	0	0	0	0	0
5	15	Search for a foreign alternative medicine	0	0	0	0	0
5	15	Pharmaceutical compounding	0	0	0	0	0
5	15	Administration for the purchase of the alternative medicine	0	0	0	0	0
5	15	Repack the alternative treatment	0	0	0	0	0
5	15	Distribution of the alternative treatment	0	0	0	0	0
5	15	Communication towards hospital staff	0	0	0	0	0
5	15	Adapt protocols	0	0	0	0	0
5	15	Adapt tarification	0	0	0	0	0
5	15	Follow information about the supply problem	0	0	0	0	0
5	15	Distribution of standard treatment	0	0	0	0	0
5	15	Administration to finish the supply problem	0	0	0	0	0
5	15	Other:	0	0	0	0	0
5	15	Total time spent	45	5	28	50	128
5	16	Gathering information about a supply problem	60	55	0	0	115
5	16	Check whether the supply problem will cause a drug shortage	60	0	0	0	60
5	16	Check whether a Belgian generic/biosimilar medicine is available	50	0	0	0	50
5	16	Check whether a Belgian alternative medicine is available	0	0	0	0	0
5	16	Search for a foreign alternative medicine	0	0	0	0	0
5	16	Pharmaceutical compounding	0	0	0	0	0
5	16	Administration for the purchase of the alternative medicine	50	0	0	0	50
5	16	Repack the alternative treatment	0	0	0	0	0
5	16	Distribution of the alternative treatment	0	0	0	0	0
5	16	Communication towards hospital staff	30	0	0	0	30
5	16	Adapt protocols	0	0	0	0	0
5	16	Adapt tarification	0	0	0	0	0
5	16	Follow information about the supply problem	50	0	0	0	50
5	16	Distribution of standard treatment	0	0	0	0	0
5	16	Administration to finish the supply problem	0	0	0	0	0
5	16	Other:	0	0	0	0	0
5	16	Total time spent	300	55	0	0	355
5	17	Gathering information about a supply problem	0	3	0	0	3
5	17	Check whether the supply problem will cause a drug shortage	0	0	0	0	0
5	17	Check whether a Belgian generic/biosimilar medicine is available	0	0	0	0	0
5	17	Check whether a Belgian alternative medicine is available	0	0	0	0	0
5	17	Search for a foreign alternative medicine	0	0	0	0	0
5	17	Pharmaceutical compounding	0	0	0	0	0
5	17	Administration for the purchase of the alternative medicine	0	0	0	0	0
5	17	Repack the alternative treatment	0	0	0	0	0
5	17	Distribution of the alternative treatment	0	0	0	0	0
5	17	Communication towards hospital staff	0	0	0	0	0
5	17	Adapt protocols	0	0	0	0	0
5	17	Adapt tarification	0	0	0	0	0
5	17	Follow information about the supply problem	0	0	0	0	0
5	17	Distribution of standard treatment	0	0	0	0	0
5	17	Administration to finish the supply problem	0	0	0	0	0
5	17	Other:	0	0	0	0	0
5	17	Total time spent	0	3	0	0	3
5	18	Gathering information about a supply problem	0	0	50	35	85
5	18	Check whether the supply problem will cause a drug shortage	0	0	0	0	0
5	18	Check whether a Belgian generic/biosimilar medicine is available	0	0	0	0	0
5	18	Check whether a Belgian alternative medicine is available	0	0	0	0	0
5	18	Search for a foreign alternative medicine	0	0	0	0	0
5	18	Pharmaceutical compounding	0	0	0	0	0
5	18	Administration for the purchase of the alternative medicine	0	0	0	0	0
5	18	Repack the alternative treatment	0	0	0	0	0
5	18	Distribution of the alternative treatment	0	0	0	0	0
5	18	Communication towards hospital staff	0	0	0	0	0
5	18	Adapt protocols	0	0	0	0	0
5	18	Adapt tarification	0	0	0	0	0
5	18	Follow information about the supply problem	0	0	0	0	0
5	18	Distribution of standard treatment	0	0	0	0	0
5	18	Administration to finish the supply problem	0	0	0	0	0
5	18	Other:	0	0	5	0	5
5	18	Total time spent	0	0	55	35	90
5	19	Gathering information about a supply problem	0	0	53	45	98
5	19	Check whether the supply problem will cause a drug shortage	0	0	0	0	0
5	19	Check whether a Belgian generic/biosimilar medicine is available	0	0	0	0	0
5	19	Check whether a Belgian alternative medicine is available	0	0	0	0	0
5	19	Search for a foreign alternative medicine	0	0	0	0	0
5	19	Pharmaceutical compounding	0	0	0	0	0
5	19	Administration for the purchase of the alternative medicine	0	0	0	0	0
5	19	Repack the alternative treatment	0	0	0	0	0
5	19	Distribution of the alternative treatment	0	0	0	0	0
5	19	Communication towards hospital staff	0	0	0	0	0
5	19	Adapt protocols	0	0	0	0	0
5	19	Adapt tarification	0	0	0	0	0
5	19	Follow information about the supply problem	0	0	0	0	0
5	19	Distribution of standard treatment	0	0	0	0	0
5	19	Administration to finish the supply problem	0	0	0	0	0
5	19	Other:	0	0	0	0	0
5	19	Total time spent	0	0	53	45	98
5	20	Gathering information about a supply problem	10	0	20	55	85
5	20	Check whether the supply problem will cause a drug shortage	0	0	0	0	0
5	20	Check whether a Belgian generic/biosimilar medicine is available	0	0	0	0	0
5	20	Check whether a Belgian alternative medicine is available	0	0	0	0	0
5	20	Search for a foreign alternative medicine	0	0	0	0	0
5	20	Pharmaceutical compounding	0	0	0	0	0
5	20	Administration for the purchase of the alternative medicine	0	0	0	0	0
5	20	Repack the alternative treatment	0	0	0	0	0
5	20	Distribution of the alternative treatment	0	0	0	0	0
5	20	Communication towards hospital staff	0	0	0	0	0
5	20	Adapt protocols	0	0	0	0	0
5	20	Adapt tarification	0	0	0	0	0
5	20	Follow information about the supply problem	0	0	0	0	0
5	20	Distribution of standard treatment	0	0	0	0	0
5	20	Administration to finish the supply problem	0	0	0	0	0
5	20	Other:	0	0	0	0	0
5	20	Total time spent	10	0	20	55	85
5	21	Gathering information about a supply problem	0	3	18	45	66
5	21	Check whether the supply problem will cause a drug shortage	0	0	0	0	0
5	21	Check whether a Belgian generic/biosimilar medicine is available	0	0	0	0	0
5	21	Check whether a Belgian alternative medicine is available	0	0	0	0	0
5	21	Search for a foreign alternative medicine	0	0	0	0	0
5	21	Pharmaceutical compounding	0	0	0	0	0
5	21	Administration for the purchase of the alternative medicine	0	0	0	0	0
5	21	Repack the alternative treatment	0	0	0	0	0
5	21	Distribution of the alternative treatment	0	0	0	0	0
5	21	Communication towards hospital staff	0	0	0	0	0
5	21	Adapt protocols	0	0	0	0	0
5	21	Adapt tarification	0	0	0	0	0
5	21	Follow information about the supply problem	0	0	0	0	0
5	21	Distribution of standard treatment	0	0	0	0	0
5	21	Administration to finish the supply problem	0	0	0	0	0
5	21	Other:	0	0	0	0	0
5	21	Total time spent	0	3	18	45	66
5	22	Gathering information about a supply problem	0	32	10	60	102
5	22	Check whether the supply problem will cause a drug shortage	0	0	0	0	0
5	22	Check whether a Belgian generic/biosimilar medicine is available	0	0	0	0	0
5	22	Check whether a Belgian alternative medicine is available	0	0	0	0	0
5	22	Search for a foreign alternative medicine	0	0	0	0	0
5	22	Pharmaceutical compounding	0	0	0	0	0
5	22	Administration for the purchase of the alternative medicine	0	0	0	0	0
5	22	Repack the alternative treatment	0	0	0	0	0
5	22	Distribution of the alternative treatment	0	0	0	0	0
5	22	Communication towards hospital staff	0	0	0	0	0
5	22	Adapt protocols	0	0	0	0	0
5	22	Adapt tarification	0	0	0	0	0
5	22	Follow information about the supply problem	0	0	0	0	0
5	22	Distribution of standard treatment	0	0	0	0	0
5	22	Administration to finish the supply problem	0	0	0	0	0
5	22	Other:	0	0	0	0	0
5	22	Total time spent	0	32	10	60	102
5	23	Gathering information about a supply problem	0	0	0	0	0
5	23	Check whether the supply problem will cause a drug shortage	0	0	0	0	0
5	23	Check whether a Belgian generic/biosimilar medicine is available	0	0	0	0	0
5	23	Check whether a Belgian alternative medicine is available	0	0	0	0	0
5	23	Search for a foreign alternative medicine	0	0	0	0	0
5	23	Pharmaceutical compounding	0	0	0	0	0
5	23	Administration for the purchase of the alternative medicine	0	0	0	0	0
5	23	Repack the alternative treatment	0	0	0	0	0
5	23	Distribution of the alternative treatment	0	0	0	0	0
5	23	Communication towards hospital staff	0	0	0	0	0
5	23	Adapt protocols	0	0	0	0	0
5	23	Adapt tarification	0	0	0	0	0
5	23	Follow information about the supply problem	0	0	0	0	0
5	23	Distribution of standard treatment	0	0	0	0	0
5	23	Administration to finish the supply problem	0	0	0	0	0
5	23	Other:	0	0	0	0	0
5	23	Total time spent	0	0	0	0	0
5	24	Gathering information about a supply problem	0	0	0	0	0
5	24	Check whether the supply problem will cause a drug shortage	0	0	0	0	0
5	24	Check whether a Belgian generic/biosimilar medicine is available	0	0	0	0	0
5	24	Check whether a Belgian alternative medicine is available	0	0	0	0	0
5	24	Search for a foreign alternative medicine	0	0	0	0	0
5	24	Pharmaceutical compounding	0	0	0	0	0
5	24	Administration for the purchase of the alternative medicine	0	0	0	0	0
5	24	Repack the alternative treatment	0	0	0	0	0
5	24	Distribution of the alternative treatment	0	0	0	0	0
5	24	Communication towards hospital staff	0	0	0	0	0
5	24	Adapt protocols	0	0	0	0	0
5	24	Adapt tarification	0	0	0	0	0
5	24	Follow information about the supply problem	0	0	0	0	0
5	24	Distribution of standard treatment	0	0	0	0	0
5	24	Administration to finish the supply problem	0	0	0	0	0
5	24	Other:	0	0	0	0	0
5	24	Total time spent	0	0	0	0	0
5	25	Gathering information about a supply problem	5	0	0	0	5
5	25	Check whether the supply problem will cause a drug shortage	15	0	0	0	15
5	25	Check whether a Belgian generic/biosimilar medicine is available	0	0	0	0	0
5	25	Check whether a Belgian alternative medicine is available	0	0	0	0	0
5	25	Search for a foreign alternative medicine	0	0	0	0	0
5	25	Pharmaceutical compounding	0	0	0	0	0
5	25	Administration for the purchase of the alternative medicine	0	0	0	0	0
5	25	Repack the alternative treatment	0	0	0	0	0
5	25	Distribution of the alternative treatment	0	0	0	0	0
5	25	Communication towards hospital staff	0	0	0	0	0
5	25	Adapt protocols	0	0	0	0	0
5	25	Adapt tarification	0	0	0	0	0
5	25	Follow information about the supply problem	0	0	0	0	0
5	25	Distribution of standard treatment	0	0	0	0	0
5	25	Administration to finish the supply problem	0	0	0	0	0
5	25	Other:	0	0	0	0	0
5	25	Total time spent	20	0	0	0	20
5	26	Gathering information about a supply problem	10	0	23	0	33
5	26	Check whether the supply problem will cause a drug shortage	10	0	0	0	10
5	26	Check whether a Belgian generic/biosimilar medicine is available	0	0	0	0	0
5	26	Check whether a Belgian alternative medicine is available	0	0	0	0	0
5	26	Search for a foreign alternative medicine	0	0	0	0	0
5	26	Pharmaceutical compounding	0	0	0	0	0
5	26	Administration for the purchase of the alternative medicine	0	0	0	0	0
5	26	Repack the alternative treatment	0	0	0	0	0
5	26	Distribution of the alternative treatment	0	0	0	0	0
5	26	Communication towards hospital staff	0	0	0	0	0
5	26	Adapt protocols	0	0	0	0	0
5	26	Adapt tarification	0	0	0	0	0
5	26	Follow information about the supply problem	0	0	0	0	0
5	26	Distribution of standard treatment	0	0	0	0	0
5	26	Administration to finish the supply problem	0	0	0	0	0
5	26	Other:	0	0	0	0	0
5	26	Total time spent	20	0	23	0	43
6	1	Gathering information about a supply problem	30	0		0	30
6	1	Check whether the supply problem will cause a drug shortage	15	0		0	15
6	1	Check whether a Belgian generic/biosimilar medicine is available	0	0		0	0
6	1	Check whether a Belgian alternative medicine is available	0	0		0	0
6	1	Search for a foreign alternative medicine	0	0		0	0
6	1	Pharmaceutical compounding	0	0		0	0
6	1	Administration for the purchase of the alternative medicine	0	0		0	0
6	1	Repack the alternative treatment	0	0		0	0
6	1	Distribution of the alternative treatment	30	75		10	115
6	1	Communication towards hospital staff	30	5		0	35
6	1	Adapt protocols	0	0		0	0
6	1	Adapt tarification	0	0		0	0
6	1	Follow information about the supply problem	0	0		10	10
6	1	Distribution of standard treatment	0	0		0	0
6	1	Administration to finish the supply problem	0	0		5	5
6	1	Other:	0	0		0	0
6	1	Total time spent	105	80		25	210
6	2	Gathering information about a supply problem	40	0		30	70
6	2	Check whether the supply problem will cause a drug shortage	40	0		0	40
6	2	Check whether a Belgian generic/biosimilar medicine is available	0	0		15	15
6	2	Check whether a Belgian alternative medicine is available	90	0		0	90
6	2	Search for a foreign alternative medicine	2	0		0	2
6	2	Pharmaceutical compounding	0	0		0	0
6	2	Administration for the purchase of the alternative medicine	0	0		0	0
6	2	Repack the alternative treatment	0	0		0	0
6	2	Distribution of the alternative treatment	30	0		0	30
6	2	Communication towards hospital staff	30	16		0	46
6	2	Adapt protocols	0	0		0	0
6	2	Adapt tarification	0	0		0	0
6	2	Follow information about the supply problem	5	0		0	5
6	2	Distribution of standard treatment	0	0		0	0
6	2	Administration to finish the supply problem	0	0		0	0
6	2	Other:	0	0		0	0
6	2	Total time spent	237	16		45	298
6	3	Gathering information about a supply problem	30	0		124	154
6	3	Check whether the supply problem will cause a drug shortage	90	0		0	90
6	3	Check whether a Belgian generic/biosimilar medicine is available	0	0		0	0
6	3	Check whether a Belgian alternative medicine is available	0	0		0	0
6	3	Search for a foreign alternative medicine	15	0		0	15
6	3	Pharmaceutical compounding	0	0		0	0
6	3	Administration for the purchase of the alternative medicine	0	0		0	0
6	3	Repack the alternative treatment	0	0		0	0
6	3	Distribution of the alternative treatment	0	0		0	0
6	3	Communication towards hospital staff	30	0		0	30
6	3	Adapt protocols	0	0		0	0
6	3	Adapt tarification	0	0		0	0
6	3	Follow information about the supply problem	0	0		0	0
6	3	Distribution of standard treatment	0	0		0	0
6	3	Administration to finish the supply problem	3	0		0	3
6	3	Other:	0	0		0	0
6	3	Total time spent	168	0		124	292
6	4	Gathering information about a supply problem	0	0		109	109
6	4	Check whether the supply problem will cause a drug shortage	90	0		0	90
6	4	Check whether a Belgian generic/biosimilar medicine is available	30	0		0	30
6	4	Check whether a Belgian alternative medicine is available	0	0		0	0
6	4	Search for a foreign alternative medicine	10	0		0	10
6	4	Pharmaceutical compounding	0	0		0	0
6	4	Administration for the purchase of the alternative medicine	0	0		0	0
6	4	Repack the alternative treatment	0	0		0	0
6	4	Distribution of the alternative treatment	0	0		0	0
6	4	Communication towards hospital staff	0	0		0	0
6	4	Adapt protocols	0	0		0	0
6	4	Adapt tarification	0	0		0	0
6	4	Follow information about the supply problem	0	0		5	5
6	4	Distribution of standard treatment	0	0		0	0
6	4	Administration to finish the supply problem	0	0		0	0
6	4	Other:	0	0		0	0
6	4	Total time spent	130	0		114	244
6	5	Gathering information about a supply problem	30	0		54	84
6	5	Check whether the supply problem will cause a drug shortage	55	0		20	75
6	5	Check whether a Belgian generic/biosimilar medicine is available	120	0		0	120
6	5	Check whether a Belgian alternative medicine is available	0	0		0	0
6	5	Search for a foreign alternative medicine	0	0		0	0
6	5	Pharmaceutical compounding	0	0		0	0
6	5	Administration for the purchase of the alternative medicine	15	0		0	15
6	5	Repack the alternative treatment	0	0		0	0
6	5	Distribution of the alternative treatment	0	0		0	0
6	5	Communication towards hospital staff	0	0		0	0
6	5	Adapt protocols	0	0		0	0
6	5	Adapt tarification	0	0		0	0
6	5	Follow information about the supply problem	0	0		0	0
6	5	Distribution of standard treatment	0	0		0	0
6	5	Administration to finish the supply problem	0	0		0	0
6	5	Other:	0	0		0	0
6	5	Total time spent	220	0		74	294
6	6	Gathering information about a supply problem	5	0		91	96
6	6	Check whether the supply problem will cause a drug shortage	20	0		0	20
6	6	Check whether a Belgian generic/biosimilar medicine is available	5	0		0	5
6	6	Check whether a Belgian alternative medicine is available	0	0		0	0
6	6	Search for a foreign alternative medicine	0	0		0	0
6	6	Pharmaceutical compounding	0	0		0	0
6	6	Administration for the purchase of the alternative medicine	0	0		0	0
6	6	Repack the alternative treatment	0	0		0	0
6	6	Distribution of the alternative treatment	0	0		0	0
6	6	Communication towards hospital staff	0	0		0	0
6	6	Adapt protocols	0	0		0	0
6	6	Adapt tarification	0	0		0	0
6	6	Follow information about the supply problem	0	0		0	0
6	6	Distribution of standard treatment	0	0		0	0
6	6	Administration to finish the supply problem	0	0		0	0
6	6	Other:	0	0		0	0
6	6	Total time spent	30	0		91	121
6	7	Gathering information about a supply problem	30	0		115	145
6	7	Check whether the supply problem will cause a drug shortage	210	0		0	210
6	7	Check whether a Belgian generic/biosimilar medicine is available	35	0		0	35
6	7	Check whether a Belgian alternative medicine is available	10	0		0	10
6	7	Search for a foreign alternative medicine	0	0		0	0
6	7	Pharmaceutical compounding	0	0		0	0
6	7	Administration for the purchase of the alternative medicine	0	0		0	0
6	7	Repack the alternative treatment	0	0		0	0
6	7	Distribution of the alternative treatment	10	5		0	15
6	7	Communication towards hospital staff	0	0		0	0
6	7	Adapt protocols	0	0		0	0
6	7	Adapt tarification	0	0		0	0
6	7	Follow information about the supply problem	0	0		0	0
6	7	Distribution of standard treatment	10	10		0	20
6	7	Administration to finish the supply problem	0	0		0	0
6	7	Other:	0	0		0	0
6	7	Total time spent	305	15		115	435
6	8	Gathering information about a supply problem	20	5		94	119
6	8	Check whether the supply problem will cause a drug shortage	50	0		0	50
6	8	Check whether a Belgian generic/biosimilar medicine is available	10	0		0	10
6	8	Check whether a Belgian alternative medicine is available	0	0		0	0
6	8	Search for a foreign alternative medicine	0	0		0	0
6	8	Pharmaceutical compounding	0	0		0	0
6	8	Administration for the purchase of the alternative medicine	0	2		0	2
6	8	Repack the alternative treatment	0	0		0	0
6	8	Distribution of the alternative treatment	0	0		0	0
6	8	Communication towards hospital staff	0	0		0	0
6	8	Adapt protocols	0	0		0	0
6	8	Adapt tarification	0	0		0	0
6	8	Follow information about the supply problem	5	0		20	25
6	8	Distribution of standard treatment	0	0		0	0
6	8	Administration to finish the supply problem	0	0		0	0
6	8	Other:	10	0		0	10
6	8	Total time spent	95	7		114	216
6	9	Gathering information about a supply problem	0	0		40	40
6	9	Check whether the supply problem will cause a drug shortage	85	0		0	85
6	9	Check whether a Belgian generic/biosimilar medicine is available	12	0		0	12
6	9	Check whether a Belgian alternative medicine is available	43	0		0	43
6	9	Search for a foreign alternative medicine	0	0		0	0
6	9	Pharmaceutical compounding	0	0		0	0
6	9	Administration for the purchase of the alternative medicine	10	0		0	10
6	9	Repack the alternative treatment	0	15		0	15
6	9	Distribution of the alternative treatment	220	15		0	235
6	9	Communication towards hospital staff	145	0		0	145
6	9	Adapt protocols	0	0		0	0
6	9	Adapt tarification	0	0		0	0
6	9	Follow information about the supply problem	60	0		0	60
6	9	Distribution of standard treatment	0	0		0	0
6	9	Administration to finish the supply problem	0	0		0	0
6	9	Other:	60	0		0	60
6	9	Total time spent	635	60		40	735
6	10	Gathering information about a supply problem	30	0		54	84
6	10	Check whether the supply problem will cause a drug shortage	30	0		0	30
6	10	Check whether a Belgian generic/biosimilar medicine is available	35	0		0	35
6	10	Check whether a Belgian alternative medicine is available	0	0		0	0
6	10	Search for a foreign alternative medicine	0	0		0	0
6	10	Pharmaceutical compounding	0	0		0	0
6	10	Administration for the purchase of the alternative medicine	15	0		0	15
6	10	Repack the alternative treatment	0	0		0	0
6	10	Distribution of the alternative treatment	15	20		0	35
6	10	Communication towards hospital staff	15	0		0	15
6	10	Adapt protocols	0	0		0	0
6	10	Adapt tarification	0	0		0	0
6	10	Follow information about the supply problem	0	0		0	0
6	10	Distribution of standard treatment	0	0		0	0
6	10	Administration to finish the supply problem	0	0		0	0
6	10	Other:	0	0		0	0
6	10	Total time spent	140	20		54	214
6	11	Gathering information about a supply problem	20	0		48	68
6	11	Check whether the supply problem will cause a drug shortage	20	0		0	20
6	11	Check whether a Belgian generic/biosimilar medicine is available	0	0		0	0
6	11	Check whether a Belgian alternative medicine is available	0	0		0	0
6	11	Search for a foreign alternative medicine	0	0		0	0
6	11	Pharmaceutical compounding	0	0		0	0
6	11	Administration for the purchase of the alternative medicine	0	0		0	0
6	11	Repack the alternative treatment	0	0		0	0
6	11	Distribution of the alternative treatment	0	0		0	0
6	11	Communication towards hospital staff	0	0		0	0
6	11	Adapt protocols	0	0		0	0
6	11	Adapt tarification	0	0		0	0
6	11	Follow information about the supply problem	30	0		0	30
6	11	Distribution of standard treatment	0	0		0	0
6	11	Administration to finish the supply problem	0	0		0	0
6	11	Other:	10	0		0	10
6	11	Total time spent	80	0		48	128
6	12	Gathering information about a supply problem	10	0		90	100
6	12	Check whether the supply problem will cause a drug shortage	80	0		0	80
6	12	Check whether a Belgian generic/biosimilar medicine is available	10	0		0	10
6	12	Check whether a Belgian alternative medicine is available	0	0		0	0
6	12	Search for a foreign alternative medicine	0	0		0	0
6	12	Pharmaceutical compounding	0	0		0	0
6	12	Administration for the purchase of the alternative medicine	0	0		0	0
6	12	Repack the alternative treatment	0	0		0	0
6	12	Distribution of the alternative treatment	20	60		0	80
6	12	Communication towards hospital staff	30	0		0	30
6	12	Adapt protocols	0	0		0	0
6	12	Adapt tarification	0	0		0	0
6	12	Follow information about the supply problem	10	0		0	10
6	12	Distribution of standard treatment	30	35		0	65
6	12	Administration to finish the supply problem	0	50		0	50
6	12	Other:	0	0		0	0
6	12	Total time spent	190	145		90	425
6	13	Gathering information about a supply problem	0	0		5	5
6	13	Check whether the supply problem will cause a drug shortage	140	50		0	190
6	13	Check whether a Belgian generic/biosimilar medicine is available	0	0		0	0
6	13	Check whether a Belgian alternative medicine is available	0	0		0	0
6	13	Search for a foreign alternative medicine	0	0		0	0
6	13	Pharmaceutical compounding	0	0		0	0
6	13	Administration for the purchase of the alternative medicine	0	0		0	0
6	13	Repack the alternative treatment	0	0		0	0
6	13	Distribution of the alternative treatment	0	0		0	0
6	13	Communication towards hospital staff	0	0		0	0
6	13	Adapt protocols	0	0		0	0
6	13	Adapt tarification	0	0		0	0
6	13	Follow information about the supply problem	0	0		0	0
6	13	Distribution of standard treatment	0	0		0	0
6	13	Administration to finish the supply problem	0	0		0	0
6	13	Other:	0	0		0	0
6	13	Total time spent	140	50		5	195
6	14	Gathering information about a supply problem	0	0		48	48
6	14	Check whether the supply problem will cause a drug shortage	160	0		0	160
6	14	Check whether a Belgian generic/biosimilar medicine is available	30	0		0	30
6	14	Check whether a Belgian alternative medicine is available	0	0		0	0
6	14	Search for a foreign alternative medicine	0	0		0	0
6	14	Pharmaceutical compounding	0	0		0	0
6	14	Administration for the purchase of the alternative medicine	10	0		0	10
6	14	Repack the alternative treatment	0	0		0	0
6	14	Distribution of the alternative treatment	30	0		0	30
6	14	Communication towards hospital staff	30	0		0	30
6	14	Adapt protocols	10	0		0	10
6	14	Adapt tarification	10	0		0	10
6	14	Follow information about the supply problem	0	0		0	0
6	14	Distribution of standard treatment	0	0		0	0
6	14	Administration to finish the supply problem	55	0		0	55
6	14	Other:	0	0		0	0
6	14	Total time spent	280	0		48	328
6	15	Gathering information about a supply problem	90	0		44	134
6	15	Check whether the supply problem will cause a drug shortage	65	0		0	65
6	15	Check whether a Belgian generic/biosimilar medicine is available	10	0		0	10
6	15	Check whether a Belgian alternative medicine is available	20	0		0	20
6	15	Search for a foreign alternative medicine	0	0		0	0
6	15	Pharmaceutical compounding	0	0		0	0
6	15	Administration for the purchase of the alternative medicine	0	0		0	0
6	15	Repack the alternative treatment	0	0		0	0
6	15	Distribution of the alternative treatment	0	0		0	0
6	15	Communication towards hospital staff	0	0		0	0
6	15	Adapt protocols	0	0		0	0
6	15	Adapt tarification	0	0		0	0
6	15	Follow information about the supply problem	25	0		0	25
6	15	Distribution of standard treatment	80	0		0	80
6	15	Administration to finish the supply problem	5	0		0	5
6	15	Other:	0	0		0	0
6	15	Total time spent	345	0		44	389
6	16	Gathering information about a supply problem	20	0		79	99
6	16	Check whether the supply problem will cause a drug shortage	45	0		0	45
6	16	Check whether a Belgian generic/biosimilar medicine is available	0	0		0	0
6	16	Check whether a Belgian alternative medicine is available	5	0		0	5
6	16	Search for a foreign alternative medicine	0	0		0	0
6	16	Pharmaceutical compounding	0	0		0	0
6	16	Administration for the purchase of the alternative medicine	0	5		0	5
6	16	Repack the alternative treatment	0	0		0	0
6	16	Distribution of the alternative treatment	60	0		0	60
6	16	Communication towards hospital staff	50	0		0	50
6	16	Adapt protocols	0	0		0	0
6	16	Adapt tarification	0	0		0	0
6	16	Follow information about the supply problem	20	0		0	20
6	16	Distribution of standard treatment	0	0		0	0
6	16	Administration to finish the supply problem	0	0		0	0
6	16	Other:	0	0		0	0
6	16	Total time spent	205	0		79	284
6	17	Gathering information about a supply problem	0	0		25	25
6	17	Check whether the supply problem will cause a drug shortage	90	0		0	90
6	17	Check whether a Belgian generic/biosimilar medicine is available	0	0		0	0
6	17	Check whether a Belgian alternative medicine is available	0	0		0	0
6	17	Search for a foreign alternative medicine	0	0		0	0
6	17	Pharmaceutical compounding	0	0		0	0
6	17	Administration for the purchase of the alternative medicine	0	0		0	0
6	17	Repack the alternative treatment	0	0		0	0
6	17	Distribution of the alternative treatment	0	0		0	0
6	17	Communication towards hospital staff	45	0		0	45
6	17	Adapt protocols	60	0		0	60
6	17	Adapt tarification	0	0		0	0
6	17	Follow information about the supply problem	140	0		0	140
6	17	Distribution of standard treatment	15	0		0	15
6	17	Administration to finish the supply problem	0	0		0	0
6	17	Other:	0	0		0	0
6	17	Total time spent	350	5		25	380
6	18	Gathering information about a supply problem	30	0		24	54
6	18	Check whether the supply problem will cause a drug shortage	10	0		0	10
6	18	Check whether a Belgian generic/biosimilar medicine is available	0	0		0	0
6	18	Check whether a Belgian alternative medicine is available	0	0		0	0
6	18	Search for a foreign alternative medicine	0	0		0	0
6	18	Pharmaceutical compounding	0	0		0	0
6	18	Administration for the purchase of the alternative medicine	0	0		0	0
6	18	Repack the alternative treatment	0	0		0	0
6	18	Distribution of the alternative treatment	0	0		0	0
6	18	Communication towards hospital staff	10	0		0	10
6	18	Adapt protocols	0	0		0	0
6	18	Adapt tarification	0	0		0	0
6	18	Follow information about the supply problem	10	0		0	10
6	18	Distribution of standard treatment	105	0		0	105
6	18	Administration to finish the supply problem	0	0		0	0
6	18	Other:	0	0		0	0
6	18	Total time spent	165	0		24	189
6	19	Gathering information about a supply problem	0	0		3	3
6	19	Check whether the supply problem will cause a drug shortage	0	0		0	0
6	19	Check whether a Belgian generic/biosimilar medicine is available	0	0		0	0
6	19	Check whether a Belgian alternative medicine is available	0	0		0	0
6	19	Search for a foreign alternative medicine	0	0		0	0
6	19	Pharmaceutical compounding	0	0		0	0
6	19	Administration for the purchase of the alternative medicine	0	0		0	0
6	19	Repack the alternative treatment	0	0		0	0
6	19	Distribution of the alternative treatment	0	0		0	0
6	19	Communication towards hospital staff	0	10		0	10
6	19	Adapt protocols	0	0		0	0
6	19	Adapt tarification	0	0		0	0
6	19	Follow information about the supply problem	5	0		10	15
6	19	Distribution of standard treatment	0	0		0	0
6	19	Administration to finish the supply problem	0	0		0	0
6	19	Other:	0	0		0	0
6	19	Total time spent	5	0		13	18
6	20	Gathering information about a supply problem	30	0		0	30
6	20	Check whether the supply problem will cause a drug shortage	25	0		0	25
6	20	Check whether a Belgian generic/biosimilar medicine is available	0	0		0	0
6	20	Check whether a Belgian alternative medicine is available	5	0		0	5
6	20	Search for a foreign alternative medicine	5	0		0	5
6	20	Pharmaceutical compounding	0	0		0	0
6	20	Administration for the purchase of the alternative medicine	0	0		0	0
6	20	Repack the alternative treatment	0	0		0	0
6	20	Distribution of the alternative treatment	50	0		0	50
6	20	Communication towards hospital staff	40	0		0	40
6	20	Adapt protocols	0	0		0	0
6	20	Adapt tarification	0	0		0	0
6	20	Follow information about the supply problem	0	0		0	0
6	20	Distribution of standard treatment	0	0		0	0
6	20	Administration to finish the supply problem	0	0		0	0
6	20	Other:	0	0		0	0
6	20	Total time spent	155	0		0	155
6	21	Gathering information about a supply problem	60	0		0	60
6	21	Check whether the supply problem will cause a drug shortage	10	5		0	15
6	21	Check whether a Belgian generic/biosimilar medicine is available	0	0		0	0
6	21	Check whether a Belgian alternative medicine is available	0	0		0	0
6	21	Search for a foreign alternative medicine	0	0		0	0
6	21	Pharmaceutical compounding	0	0		0	0
6	21	Administration for the purchase of the alternative medicine	0	0		0	0
6	21	Repack the alternative treatment	0	0		0	0
6	21	Distribution of the alternative treatment	0	0		0	0
6	21	Communication towards hospital staff	20	0		0	20
6	21	Adapt protocols	0	0		0	0
6	21	Adapt tarification	0	0		0	0
6	21	Follow information about the supply problem	20	0		0	20
6	21	Distribution of standard treatment	0	0		0	0
6	21	Administration to finish the supply problem	20	0		0	20
6	21	Other:	0	0		0	0
6	21	Total time spent	130	0		0	130
6	22	Gathering information about a supply problem	15	0		0	15
6	22	Check whether the supply problem will cause a drug shortage	15	0		0	15
6	22	Check whether a Belgian generic/biosimilar medicine is available	0	0		0	0
6	22	Check whether a Belgian alternative medicine is available	0	0		0	0
6	22	Search for a foreign alternative medicine	0	0		0	0
6	22	Pharmaceutical compounding	0	0		0	0
6	22	Administration for the purchase of the alternative medicine	0	0		0	0
6	22	Repack the alternative treatment	0	0		0	0
6	22	Distribution of the alternative treatment	0	0		0	0
6	22	Communication towards hospital staff	0	0		0	0
[truncated: 7,249 more rows]
[truncated: 2 more columns]

## Sheet: Included Hospitals
Ziekenhuis	Week	Action undertaken	Pharmacist	Pharmacy technician	Logistician	Administrative assistant	Total	Specify "other"
1	5	Gathering information about a supply problem	48	15	0	5	68
1	5	Check whether the supply problem will cause a drug shortage	110	30	0	0	140
1	5	Check whether a Belgian generic/biosimilar medicine is available	4	0	0	0	4
1	5	Check whether a Belgian alternative medicine is available	2	0	0	0	2
1	5	Search for a foreign alternative medicine	10	0	0	0	10
1	5	Pharmaceutical compounding	0	0	0	0	0
1	5	Administration for the purchase of the alternative medicine	2	0	0	0	2
1	5	Repack the alternative treatment	0	0	0	0	0
1	5	Distribution of the alternative treatment	105	540	0	0	645
1	5	Communication towards hospital staff	32	0	0	0	32
1	5	Adapt protocols	0	0	0	0	0
1	5	Adapt tarification	0	0	0	0	0
1	5	Follow information about the supply problem	15	0	0	0	15
1	5	Distribution of standard treatment	20	0	0	0	20
1	5	Administration to finish the supply problem	11	10	0	0	21
1	5	Other:	0	0	0	0	0
1	5	Total time spent	359	595	0	5	959
1	6	Gathering information about a supply problem	27	15	0	0	42
1	6	Check whether the supply problem will cause a drug shortage	40	0	0	0	40
1	6	Check whether a Belgian generic/biosimilar medicine is available	5	0	0	0	5
1	6	Check whether a Belgian alternative medicine is available	0	0	0	0	0
1	6	Search for a foreign alternative medicine	0	0	0	0	0
1	6	Pharmaceutical compounding	0	0	0	0	0
1	6	Administration for the purchase of the alternative medicine	0	0	0	0	0
1	6	Repack the alternative treatment	0	0	0	0	0
1	6	Distribution of the alternative treatment	10	0	0	0	10
1	6	Communication towards hospital staff	15	0	0	0	15
1	6	Adapt protocols	0	0	0	0	0
1	6	Adapt tarification	0	0	0	0	0
1	6	Follow information about the supply problem	5	0	0	0	5
1	6	Distribution of standard treatment	0	0	0	0	0
1	6	Administration to finish the supply problem	0	0	0	0	0
1	6	Other:	0	0	0	0	0
1	6	Total time spent	102	15	0	0	117
1	7	Gathering information about a supply problem	50	0	0	0	50
1	7	Check whether the supply problem will cause a drug shortage	15	0	0	0	15
1	7	Check whether a Belgian generic/biosimilar medicine is available	0	0	0	0	0
1	7	Check whether a Belgian alternative medicine is available	15	0	0	0	15
1	7	Search for a foreign alternative medicine	0	0	0	0	0
1	7	Pharmaceutical compounding	0	0	0	0	0
1	7	Administration for the purchase of the alternative medicine	0	0	0	0	0
1	7	Repack the alternative treatment	0	0	0	0	0
1	7	Distribution of the alternative treatment	0	0	0	0	0
1	7	Communication towards hospital staff	0	0	0	0	0
1	7	Adapt protocols	0	0	0	0	0
1	7	Adapt tarification	0	0	0	0	0
1	7	Follow information about the supply problem	0	0	0	0	0
1	7	Distribution of standard treatment	15	0	0	0	15
1	7	Administration to finish the supply problem	0	0	0	0	0
1	7	Other:	0	0	0	0	0
1	7	Total time spent	95	0	0	0	95
1	8	Gathering information about a supply problem	75	19	0	0	94
1	8	Check whether the supply problem will cause a drug shortage	110	0	0	0	110
1	8	Check whether a Belgian generic/biosimilar medicine is available	0	0	0	0	0
1	8	Check whether a Belgian alternative medicine is available	0	0	0	0	0
1	8	Search for a foreign alternative medicine	0	0	0	0	0
1	8	Pharmaceutical compounding	0	0	0	0	0
1	8	Administration for the purchase of the alternative medicine	10	0	0	0	10
1	8	Repack the alternative treatment	0	0	0	0	0
1	8	Distribution of the alternative treatment	80	0	0	0	80
1	8	Communication towards hospital staff	15	0	0	0	15
1	8	Adapt protocols	0	0	0	0	0
1	8	Adapt tarification	2	0	0	0	2
1	8	Follow information about the supply problem	10	0	0	0	10
1	8	Distribution of standard treatment	20	0	0	0	20
1	8	Administration to finish the supply problem	0	0	0	0	0
1	8	Other:	0	0	0	0	0
1	8	Total time spent	322	19	0	0	341
1	9	Gathering information about a supply problem	0	40	0	0	40
1	9	Check whether the supply problem will cause a drug shortage	15	0	0	0	15
1	9	Check whether a Belgian generic/biosimilar medicine is available	0	0	0	0	0
1	9	Check whether a Belgian alternative medicine is available	0	0	0	0	0
1	9	Search for a foreign alternative medicine	0	0	0	0	0
1	9	Pharmaceutical compounding	0	0	0	0	0
1	9	Administration for the purchase of the alternative medicine	0	0	0	0	0
1	9	Repack the alternative treatment	0	0	0	0	0
1	9	Distribution of the alternative treatment	0	0	0	0	0
1	9	Communication towards hospital staff	0	0	0	0	0
1	9	Adapt protocols	0	0	0	0	0
1	9	Adapt tarification	0	0	0	0	0
1	9	Follow information about the supply problem	0	0	0	0	0
1	9	Distribution of standard treatment	0	0	0	0	0
1	9	Administration to finish the supply problem	0	0	0	0	0
1	9	Other:	0	0	0	0	0
1	9	Total time spent	15	40	0	0	55
1	10	Gathering information about a supply problem	20	55	0	0	75
1	10	Check whether the supply problem will cause a drug shortage	15	0	0	0	15
1	10	Check whether a Belgian generic/biosimilar medicine is available	5	0	0	0	5
1	10	Check whether a Belgian alternative medicine is available	0	0	0	0	0
1	10	Search for a foreign alternative medicine	0	0	0	0	0
1	10	Pharmaceutical compounding	0	0	0	0	0
1	10	Administration for the purchase of the alternative medicine	0	0	0	0	0
1	10	Repack the alternative treatment	0	0	0	0	0
1	10	Distribution of the alternative treatment	0	0	0	0	0
1	10	Communication towards hospital staff	9	0	0	0	9
1	10	Adapt protocols	0	0	0	0	0
1	10	Adapt tarification	0	0	0	0	0
1	10	Follow information about the supply problem	10	0	0	0	10
1	10	Distribution of standard treatment	0	0	0	0	0
1	10	Administration to finish the supply problem	0	0	0	0	0
1	10	Other:	0	0	0	0	0
1	10	Total time spent	59	55	0	0	114
1	11	Gathering information about a supply problem	0	25	0	0	25
1	11	Check whether the supply problem will cause a drug shortage	15	0	0	0	15
1	11	Check whether a Belgian generic/biosimilar medicine is available	0	0	0	0	0
1	11	Check whether a Belgian alternative medicine is available	0	0	0	0	0
1	11	Search for a foreign alternative medicine	0	0	0	0	0
1	11	Pharmaceutical compounding	0	0	0	0	0
1	11	Administration for the purchase of the alternative medicine	0	0	0	0	0
1	11	Repack the alternative treatment	0	0	0	0	0
1	11	Distribution of the alternative treatment	0	0	0	0	0
1	11	Communication towards hospital staff	0	0	0	0	0
1	11	Adapt protocols	0	0	0	0	0
1	11	Adapt tarification	0	0	0	0	0
1	11	Follow information about the supply problem	0	0	0	0	0
1	11	Distribution of standard treatment	0	0	0	0	0
1	11	Administration to finish the supply problem	0	0	0	0	0
1	11	Other:	0	0	0	0	0
1	11	Total time spent	15	25	0	0	40
1	12	Gathering information about a supply problem	25	30	0	0	55
1	12	Check whether the supply problem will cause a drug shortage	15	0	0	0	15
1	12	Check whether a Belgian generic/biosimilar medicine is available	5	0	0	0	5
1	12	Check whether a Belgian alternative medicine is available	0	0	0	0	0
1	12	Search for a foreign alternative medicine	0	0	0	0	0
1	12	Pharmaceutical compounding	0	0	0	0	0
1	12	Administration for the purchase of the alternative medicine	0	0	0	0	0
1	12	Repack the alternative treatment	0	0	0	0	0
1	12	Distribution of the alternative treatment	0	0	0	0	0
1	12	Communication towards hospital staff	0	0	0	0	0
1	12	Adapt protocols	0	0	0	0	0
1	12	Adapt tarification	0	0	0	0	0
1	12	Follow information about the supply problem	0	0	0	0	0
1	12	Distribution of standard treatment	0	0	0	0	0
1	12	Administration to finish the supply problem	0	0	0	0	0
1	12	Other:	0	0	0	0	0
1	12	Total time spent	45	30	0	0	75
1	13	Gathering information about a supply problem	15	5	0	0	20
1	13	Check whether the supply problem will cause a drug shortage	10	0	0	0	10
1	13	Check whether a Belgian generic/biosimilar medicine is available	5	0	0	0	5
1	13	Check whether a Belgian alternative medicine is available	0	0	0	0	0
1	13	Search for a foreign alternative medicine	0	0	0	0	0
1	13	Pharmaceutical compounding	0	0	0	0	0
1	13	Administration for the purchase of the alternative medicine	5	0	0	0	5
1	13	Repack the alternative treatment	0	0	0	0	0
1	13	Distribution of the alternative treatment	0	0	0	0	0
1	13	Communication towards hospital staff	0	0	0	0	0
1	13	Adapt protocols	0	0	0	0	0
1	13	Adapt tarification	0	0	0	0	0
1	13	Follow information about the supply problem	0	0	0	0	0
1	13	Distribution of standard treatment	0	0	0	0	0
1	13	Administration to finish the supply problem	0	0	0	0	0
1	13	Other:	0	0	0	0	0
1	13	Total time spent	35	5	0	0	40
1	14	Gathering information about a supply problem	10	10	0	0	20
1	14	Check whether the supply problem will cause a drug shortage	5	0	0	0	5
1	14	Check whether a Belgian generic/biosimilar medicine is available	5	0	0	0	5
1	14	Check whether a Belgian alternative medicine is available	0	0	0	0	0
1	14	Search for a foreign alternative medicine	0	0	0	0	0
1	14	Pharmaceutical compounding	0	0	0	0	0
1	14	Administration for the purchase of the alternative medicine	0	0	0	0	0
1	14	Repack the alternative treatment	0	0	0	0	0
1	14	Distribution of the alternative treatment	0	0	0	0	0
1	14	Communication towards hospital staff	5	0	0	0	5
1	14	Adapt protocols	0	0	0	0	0
1	14	Adapt tarification	0	0	0	0	0
1	14	Follow information about the supply problem	5	0	0	0	5
1	14	Distribution of standard treatment	0	0	0	0	0
1	14	Administration to finish the supply problem	5	0	0	0	5
1	14	Other:	0	0	0	0	0
1	14	Total time spent	35	10	0	0	45
1	15	Gathering information about a supply problem	5	30	0	0	35
1	15	Check whether the supply problem will cause a drug shortage	10	0	0	0	10
1	15	Check whether a Belgian generic/biosimilar medicine is available	20	0	0	0	20
1	15	Check whether a Belgian alternative medicine is available	20	0	0	0	20
1	15	Search for a foreign alternative medicine	0	0	0	0	0
1	15	Pharmaceutical compounding	0	0	0	0	0
1	15	Administration for the purchase of the alternative medicine	0	0	0	0	0
1	15	Repack the alternative treatment	0	0	0	0	0
1	15	Distribution of the alternative treatment	0	0	0	0	0
1	15	Communication towards hospital staff	0	0	0	0	0
1	15	Adapt protocols	0	0	0	0	0
1	15	Adapt tarification	0	0	0	0	0
1	15	Follow information about the supply problem	0	0	0	0	0
1	15	Distribution of standard treatment	0	0	0	0	0
1	15	Administration to finish the supply problem	0	0	0	0	0
1	15	Other:	0	0	0	0	0
1	15	Total time spent	55	30	0	0	85
1	16	Gathering information about a supply problem	0	0	0	0	0
1	16	Check whether the supply problem will cause a drug shortage	0	0	0	0	0
1	16	Check whether a Belgian generic/biosimilar medicine is available	0	0	0	0	0
1	16	Check whether a Belgian alternative medicine is available	0	0	0	0	0
1	16	Search for a foreign alternative medicine	0	0	0	0	0
1	16	Pharmaceutical compounding	0	0	0	0	0
1	16	Administration for the purchase of the alternative medicine	0	0	0	0	0
1	16	Repack the alternative treatment	0	0	0	0	0
1	16	Distribution of the alternative treatment	0	0	0	0	0
1	16	Communication towards hospital staff	0	0	0	0	0
1	16	Adapt protocols	0	0	0	0	0
1	16	Adapt tarification	0	0	0	0	0
1	16	Follow information about the supply problem	0	0	0	0	0
1	16	Distribution of standard treatment	0	0	0	0	0
1	16	Administration to finish the supply problem	0	0	0	0	0
1	16	Other:	0	0	0	0	0
1	16	Total time spent	0	0	0	0	0
1	17	Gathering information about a supply problem	0	5	0	0	5
1	17	Check whether the supply problem will cause a drug shortage	0	0	0	0	0
1	17	Check whether a Belgian generic/biosimilar medicine is available	0	0	0	0	0
1	17	Check whether a Belgian alternative medicine is available	0	0	0	0	0
1	17	Search for a foreign alternative medicine	0	0	0	0	0
1	17	Pharmaceutical compounding	0	0	0	0	0
1	17	Administration for the purchase of the alternative medicine	0	0	0	0	0
1	17	Repack the alternative treatment	0	0	0	0	0
1	17	Distribution of the alternative treatment	0	0	0	0	0
1	17	Communication towards hospital staff	0	0	0	0	0
1	17	Adapt protocols	0	0	0	0	0
1	17	Adapt tarification	0	0	0	0	0
1	17	Follow information about the supply problem	0	0	0	0	0
1	17	Distribution of standard treatment	0	0	0	0	0
1	17	Administration to finish the supply problem	0	0	0	0	0
1	17	Other:	0	0	0	0	0
1	17	Total time spent	0	5	0	0	5
1	18	Gathering information about a supply problem	14	0	0	0	14
1	18	Check whether the supply problem will cause a drug shortage	9	0	0	0	9
1	18	Check whether a Belgian generic/biosimilar medicine is available	5	0	0	0	5
1	18	Check whether a Belgian alternative medicine is available	3	0	0	0	3
1	18	Search for a foreign alternative medicine	0	0	0	0	0
1	18	Pharmaceutical compounding	0	0	0	0	0
1	18	Administration for the purchase of the alternative medicine	0	0	0	0	0
1	18	Repack the alternative treatment	0	0	0	0	0
1	18	Distribution of the alternative treatment	0	0	0	0	0
1	18	Communication towards hospital staff	3	0	0	0	3
1	18	Adapt protocols	0	0	0	0	0
1	18	Adapt tarification	0	0	0	0	0
1	18	Follow information about the supply problem	5	0	0	0	5
1	18	Distribution of standard treatment	0	0	0	0	0
1	18	Administration to finish the supply problem	0	0	0	0	0
1	18	Other:	0	0	0	0	0
1	18	Total time spent	39	0	0	0	39
1	19	Gathering information about a supply problem	1	25	0	0	26
1	19	Check whether the supply problem will cause a drug shortage	5	0	0	0	5
1	19	Check whether a Belgian generic/biosimilar medicine is available	5	0	0	0	5
1	19	Check whether a Belgian alternative medicine is available	0	0	0	0	0
1	19	Search for a foreign alternative medicine	0	0	0	0	0
1	19	Pharmaceutical compounding	0	0	0	0	0
1	19	Administration for the purchase of the alternative medicine	10	0	0	0	10
1	19	Repack the alternative treatment	0	0	0	0	0
1	19	Distribution of the alternative treatment	0	0	0	0	0
1	19	Communication towards hospital staff	0	0	0	0	0
1	19	Adapt protocols	0	0	0	0	0
1	19	Adapt tarification	0	0	0	0	0
1	19	Follow information about the supply problem	0	0	0	0	0
1	19	Distribution of standard treatment	0	0	0	0	0
1	19	Administration to finish the supply problem	0	0	0	0	0
1	19	Other:	0	0	0	0	0
1	19	Total time spent	21	25	0	0	46
1	20	Gathering information about a supply problem	20	0	0	0	20
1	20	Check whether the supply problem will cause a drug shortage	15	0	0	0	15
1	20	Check whether a Belgian generic/biosimilar medicine is available	10	0	0	0	10
1	20	Check whether a Belgian alternative medicine is available	0	0	0	0	0
1	20	Search for a foreign alternative medicine	0	0	0	0	0
1	20	Pharmaceutical compounding	0	0	0	0	0
1	20	Administration for the purchase of the alternative medicine	5	0	0	0	5
1	20	Repack the alternative treatment	0	0	0	0	0
1	20	Distribution of the alternative treatment	0	0	0	0	0
1	20	Communication towards hospital staff	20	0	0	0	20
1	20	Adapt protocols	0	0	0	0	0
1	20	Adapt tarification	0	0	0	0	0
1	20	Follow information about the supply problem	0	0	0	0	0
1	20	Distribution of standard treatment	0	0	0	0	0
1	20	Administration to finish the supply problem	30	0	0	0	30
1	20	Other:	0	0	0	0	0
1	20	Total time spent	100	0	0	0	100
1	21	Gathering information about a supply problem	0	0	0	0	0
1	21	Check whether the supply problem will cause a drug shortage	0	0	0	0	0
1	21	Check whether a Belgian generic/biosimilar medicine is available	0	0	0	0	0
1	21	Check whether a Belgian alternative medicine is available	0	0	0	0	0
1	21	Search for a foreign alternative medicine	0	0	0	0	0
1	21	Pharmaceutical compounding	0	0	0	0	0
1	21	Administration for the purchase of the alternative medicine	0	0	0	0	0
1	21	Repack the alternative treatment	0	0	0	0	0
1	21	Distribution of the alternative treatment	0	0	0	0	0
1	21	Communication towards hospital staff	0	0	0	0	0
1	21	Adapt protocols	0	0	0	0	0
1	21	Adapt tarification	0	0	0	0	0
1	21	Follow information about the supply problem	0	0	0	0	0
1	21	Distribution of standard treatment	0	0	0	0	0
1	21	Administration to finish the supply problem	0	0	0	0	0
1	21	Other:	0	0	0	0	0
1	21	Total time spent	0	0	0	0	0
1	22	Gathering information about a supply problem	0	25	0	0	25
1	22	Check whether the supply problem will cause a drug shortage	0	0	0	0	0
1	22	Check whether a Belgian generic/biosimilar medicine is available	0	0	0	0	0
1	22	Check whether a Belgian alternative medicine is available	0	0	0	0	0
1	22	Search for a foreign alternative medicine	0	0	0	0	0
1	22	Pharmaceutical compounding	0	0	0	0	0
1	22	Administration for the purchase of the alternative medicine	0	0	0	0	0
1	22	Repack the alternative treatment	0	0	0	0	0
1	22	Distribution of the alternative treatment	0	0	0	0	0
1	22	Communication towards hospital staff	0	0	0	0	0
1	22	Adapt protocols	0	0	0	0	0
1	22	Adapt tarification	0	0	0	0	0
1	22	Follow information about the supply problem	0	0	0	0	0
1	22	Distribution of standard treatment	0	0	0	0	0
1	22	Administration to finish the supply problem	0	0	0	0	0
1	22	Other:	0	0	0	0	0
1	22	Total time spent	0	25	0	0	25
1	23	Gathering information about a supply problem	15	125	0	0	140
1	23	Check whether the supply problem will cause a drug shortage	30	0	0	0	30
1	23	Check whether a Belgian generic/biosimilar medicine is available	0	0	0	0	0
1	23	Check whether a Belgian alternative medicine is available	10	0	0	0	10
1	23	Search for a foreign alternative medicine	0	0	0	0	0
1	23	Pharmaceutical compounding	0	0	0	0	0
1	23	Administration for the purchase of the alternative medicine	10	0	0	0	10
1	23	Repack the alternative treatment	0	0	0	0	0
1	23	Distribution of the alternative treatment	45	0	0	0	45
1	23	Communication towards hospital staff	7	0	0	0	7
1	23	Adapt protocols	0	0	0	0	0
1	23	Adapt tarification	0	0	0	0	0
1	23	Follow information about the supply problem	30	0	0	0	30
1	23	Distribution of standard treatment	15	0	0	0	15
1	23	Administration to finish the supply problem	10	0	0	0	10
1	23	Other:	0	0	0	0	0
1	23	Total time spent	172	125	0	0	297
1	24	Gathering information about a supply problem	5	0	25	0	30
1	24	Check whether the supply problem will cause a drug shortage	5	0	10	0	15
1	24	Check whether a Belgian generic/biosimilar medicine is available	0	0	0	0	0
1	24	Check whether a Belgian alternative medicine is available	0	0	0	0	0
1	24	Search for a foreign alternative medicine	0	0	0	0	0
1	24	Pharmaceutical compounding	0	0	0	0	0
1	24	Administration for the purchase of the alternative medicine	0	0	0	0	0
1	24	Repack the alternative treatment	0	0	0	0	0
1	24	Distribution of the alternative treatment	15	0	0	0	15
1	24	Communication towards hospital staff	0	0	0	0	0
1	24	Adapt protocols	0	0	0	0	0
1	24	Adapt tarification	0	0	0	0	0
1	24	Follow information about the supply problem	10	0	0	0	10
1	24	Distribution of standard treatment	0	0	0	0	0
1	24	Administration to finish the supply problem	0	0	0	0	0
1	24	Other:	0	0	0	0	0
1	24	Total time spent	20	0	35	0	55
1	25	Gathering information about a supply problem	20	15	5	0	40
1	25	Check whether the supply problem will cause a drug shortage	60	0	0	0	60
1	25	Check whether a Belgian generic/biosimilar medicine is available	10	0	15	0	25
1	25	Check whether a Belgian alternative medicine is available	0	0	0	0	0
1	25	Search for a foreign alternative medicine	0	0	0	0	0
1	25	Pharmaceutical compounding	0	0	0	0	0
1	25	Administration for the purchase of the alternative medicine	0	0	0	0	0
1	25	Repack the alternative treatment	0	0	0	0	0
1	25	Distribution of the alternative treatment	0	0	0	0	0
1	25	Communication towards hospital staff	15	0	0	0	15
1	25	Adapt protocols	0	0	0	0	0
1	25	Adapt tarification	0	0	0	0	0
1	25	Follow information about the supply problem	0	0	0	0	0
1	25	Distribution of standard treatment	0	0	0	0	0
1	25	Administration to finish the supply problem	0	0	0	0	0
1	25	Other:	0	0	0	0	0
1	25	Total time spent	120	15	5	0	140
1	26	Gathering information about a supply problem	10	5	40	0	55
1	26	Check whether the supply problem will cause a drug shortage	10	0	25	0	35
1	26	Check whether a Belgian generic/biosimilar medicine is available	10	0	0	0	10
1	26	Check whether a Belgian alternative medicine is available	0	0	0	0	0
1	26	Search for a foreign alternative medicine	0	0	0	0	0
1	26	Pharmaceutical compounding	0	0	0	0	0
1	26	Administration for the purchase of the alternative medicine	0	0	0	0	0
1	26	Repack the alternative treatment	0	0	0	0	0
1	26	Distribution of the alternative treatment	0	0	0	0	0
1	26	Communication towards hospital staff	0	0	0	0	0
1	26	Adapt protocols	0	0	0	0	0
1	26	Adapt tarification	0	0	0	0	0
1	26	Follow information about the supply problem	10	0	0	0	10
1	26	Distribution of standard treatment	0	0	0	0	0
1	26	Administration to finish the supply problem	30	0	0	0	30
1	26	Other:	0	0	0	0	0
1	26	Total time spent	70	5	80	0	155
2	1	Gathering information about a supply problem	20	0			20
2	1	Check whether the supply problem will cause a drug shortage	0	0			0
2	1	Check whether a Belgian generic/biosimilar medicine is available	0	0			0
2	1	Check whether a Belgian alternative medicine is available	0	0			0
2	1	Search for a foreign alternative medicine	0	0			0
2	1	Pharmaceutical compounding	0	0			0
2	1	Administration for the purchase of the alternative medicine	0	0			0
2	1	Repack the alternative treatment	0	0			0
2	1	Distribution of the alternative treatment	0	0			0
2	1	Communication towards hospital staff	0	0			0
2	1	Adapt protocols	0	0			0
2	1	Adapt tarification	0	0			0
2	1	Follow information about the supply problem	0	0			0
2	1	Distribution of standard treatment	0	0			0
2	1	Administration to finish the supply problem	0	0			0
2	1	Other:	0	0			0
2	1	Total time spent	20	0			20
2	2	Gathering information about a supply problem	2	0			2
2	2	Check whether the supply problem will cause a drug shortage	10	0			10
2	2	Check whether a Belgian generic/biosimilar medicine is available	0	0			0
2	2	Check whether a Belgian alternative medicine is available	0	0			0
2	2	Search for a foreign alternative medicine	0	0			0
2	2	Pharmaceutical compounding	0	0			0
2	2	Administration for the purchase of the alternative medicine	0	0			0
2	2	Repack the alternative treatment	0	0			0
2	2	Distribution of the alternative treatment	0	0			0
2	2	Communication towards hospital staff	0	0			0
2	2	Adapt protocols	0	0			0
2	2	Adapt tarification	0	0			0
2	2	Follow information about the supply problem	0	0			0
2	2	Distribution of standard treatment	0	0			0
2	2	Administration to finish the supply problem	0	0			0
2	2	Other:	0	0			0
2	2	Total time spent	12	0			12
2	3	Gathering information about a supply problem	5	0			5
2	3	Check whether the supply problem will cause a drug shortage	2	0			2
2	3	Check whether a Belgian generic/biosimilar medicine is available	0	0			0
2	3	Check whether a Belgian alternative medicine is available	0	0			0
2	3	Search for a foreign alternative medicine	0	0			0
2	3	Pharmaceutical compounding	0	0			0
2	3	Administration for the purchase of the alternative medicine	0	0			0
2	3	Repack the alternative treatment	0	0			0
2	3	Distribution of the alternative treatment	0	0			0
2	3	Communication towards hospital staff	0	0			0
2	3	Adapt protocols	0	0			0
2	3	Adapt tarification	0	0			0
2	3	Follow information about the supply problem	20	0			20
2	3	Distribution of standard treatment	0	0			0
2	3	Administration to finish the supply problem	0	0			0
2	3	Other:	0	0			0
2	3	Total time spent	27	0			27
2	4	Gathering information about a supply problem	2	0			2
2	4	Check whether the supply problem will cause a drug shortage	6	0			6
2	4	Check whether a Belgian generic/biosimilar medicine is available	10	0			10
2	4	Check whether a Belgian alternative medicine is available	0	0			0
2	4	Search for a foreign alternative medicine	0	0			0
2	4	Pharmaceutical compounding	0	0			0
2	4	Administration for the purchase of the alternative medicine	1	0			1
2	4	Repack the alternative treatment	0	0			0
2	4	Distribution of the alternative treatment	0	0			0
2	4	Communication towards hospital staff	2	0			2
2	4	Adapt protocols	0	0			0
2	4	Adapt tarification	0	0			0
2	4	Follow information about the supply problem	0	0			0
2	4	Distribution of standard treatment	20	0			20
2	4	Administration to finish the supply problem	0	0			0
2	4	Other:	0	0			0
2	4	Total time spent	41	0			41
2	5	Gathering information about a supply problem	0	0			0
2	5	Check whether the supply problem will cause a drug shortage	0	0			0
2	5	Check whether a Belgian generic/biosimilar medicine is available	0	0			0
2	5	Check whether a Belgian alternative medicine is available	0	0			0
2	5	Search for a foreign alternative medicine	0	0			0
2	5	Pharmaceutical compounding	0	0			0
2	5	Administration for the purchase of the alternative medicine	0	0			0
2	5	Repack the alternative treatment	0	0			0
2	5	Distribution of the alternative treatment	0	0			0
2	5	Communication towards hospital staff	0	0			0
2	5	Adapt protocols	0	0			0
2	5	Adapt tarification	0	0			0
2	5	Follow information about the supply problem	0	0			0
2	5	Distribution of standard treatment	0	0			0
2	5	Administration to finish the supply problem	0	0			0
2	5	Other:	0	0			0
2	5	Total time spent	0	0			0
2	6	Gathering information about a supply problem	8	0			8
2	6	Check whether the supply problem will cause a drug shortage	1	0			1
2	6	Check whether a Belgian generic/biosimilar medicine is available	0	0			0
2	6	Check whether a Belgian alternative medicine is available	0	0			0
2	6	Search for a foreign alternative medicine	0	0			0
2	6	Pharmaceutical compounding	0	0			0
2	6	Administration for the purchase of the alternative medicine	0	0			0
2	6	Repack the alternative treatment	0	0			0
2	6	Distribution of the alternative treatment	0	0			0
2	6	Communication towards hospital staff	0	0			0
2	6	Adapt protocols	0	0			0
2	6	Adapt tarification	0	0			0
2	6	Follow information about the supply problem	20	0			20
2	6	Distribution of standard treatment	0	0			0
2	6	Administration to finish the supply problem	0	0			0
2	6	Other:	0	0			0
2	6	Total time spent	29	0			29
2	7	Gathering information about a supply problem	0	0			0
2	7	Check whether the supply problem will cause a drug shortage	0	0			0
2	7	Check whether a Belgian generic/biosimilar medicine is available	0	0			0
2	7	Check whether a Belgian alternative medicine is available	0	0			0
2	7	Search for a foreign alternative medicine	0	0			0
2	7	Pharmaceutical compounding	0	0			0
2	7	Administration for the purchase of the alternative medicine	0	0			0
2	7	Repack the alternative treatment	0	0			0
2	7	Distribution of the alternative treatment	0	0			0
2	7	Communication towards hospital staff	2	0			2
2	7	Adapt protocols	13	0			13
2	7	Adapt tarification	0	0			0
2	7	Follow information about the supply problem	0	0			0
2	7	Distribution of standard treatment	0	0			0
2	7	Administration to finish the supply problem	0	0			0
2	7	Other:	0	0			0
2	7	Total time spent	15	0			15
2	8	Gathering information about a supply problem	7	0			7
2	8	Check whether the supply problem will cause a drug shortage	2	0			2
2	8	Check whether a Belgian generic/biosimilar medicine is available	0	0			0
2	8	Check whether a Belgian alternative medicine is available	0	0			0
2	8	Search for a foreign alternative medicine	15	0			15
2	8	Pharmaceutical compounding	0	0			0
2	8	Administration for the purchase of the alternative medicine	0	0			0
2	8	Repack the alternative treatment	0	0			0
2	8	Distribution of the alternative treatment	0	0			0
2	8	Communication towards hospital staff	0	0			0
2	8	Adapt protocols	0	0			0
2	8	Adapt tarification	0	0			0
2	8	Follow information about the supply problem	0	0			0
2	8	Distribution of standard treatment	0	0			0
2	8	Administration to finish the supply problem	0	0			0
2	8	Other:	0	0			0
2	8	Total time spent	24	0			24
2	9	Gathering information about a supply problem	120	0			120
2	9	Check whether the supply problem will cause a drug shortage	30	0			30
2	9	Check whether a Belgian generic/biosimilar medicine is available	0	0			0
2	9	Check whether a Belgian alternative medicine is available	0	0			0
2	9	Search for a foreign alternative medicine	0	0			0
2	9	Pharmaceutical compounding	0	0			0
2	9	Administration for the purchase of the alternative medicine	0	0			0
2	9	Repack the alternative treatment	0	0			0
2	9	Distribution of the alternative treatment	0	0			0
2	9	Communication towards hospital staff	0	0			0
2	9	Adapt protocols	0	0			0
2	9	Adapt tarification	0	0			0
2	9	Follow information about the supply problem	0	0			0
2	9	Distribution of standard treatment	0	0			0
2	9	Administration to finish the supply problem	0	0			0
2	9	Other:	0	0			0
2	9	Total time spent	150	0			150
2	10	Gathering information about a supply problem	181	0			181
2	10	Check whether the supply problem will cause a drug shortage	0	0			0
2	10	Check whether a Belgian generic/biosimilar medicine is available	0	0			0
2	10	Check whether a Belgian alternative medicine is available	0	0			0
2	10	Search for a foreign alternative medicine	10	0			10
2	10	Pharmaceutical compounding	0	0			0
2	10	Administration for the purchase of the alternative medicine	5	0			5
2	10	Repack the alternative treatment	0	0			0
2	10	Distribution of the alternative treatment	45	0			45
2	10	Communication towards hospital staff	52	0			52
2	10	Adapt protocols	0	0			0
2	10	Adapt tarification	5	0			5
2	10	Follow information about the supply problem	0	0			0
2	10	Distribution of standard treatment	0	0			0
2	10	Administration to finish the supply problem	0	0			0
2	10	Other:	0	0			0
2	10	Total time spent	298	0			298
2	11	Gathering information about a supply problem	60	0			60
2	11	Check whether the supply problem will cause a drug shortage	0	0			0
2	11	Check whether a Belgian generic/biosimilar medicine is available	0	0			0
2	11	Check whether a Belgian alternative medicine is available	0	0			0
2	11	Search for a foreign alternative medicine	0	0			0
2	11	Pharmaceutical compounding	0	0			0
2	11	Administration for the purchase of the alternative medicine	0	0			0
2	11	Repack the alternative treatment	0	0			0
2	11	Distribution of the alternative treatment	0	0			0
2	11	Communication towards hospital staff	0	0			0
2	11	Adapt protocols	0	0			0
2	11	Adapt tarification	0	0			0
2	11	Follow information about the supply problem	0	0			0
2	11	Distribution of standard treatment	0	0			0
2	11	Administration to finish the supply problem	0	0			0
2	11	Other:	0	0			0
2	11	Total time spent	60	0			60
2	12	Gathering information about a supply problem	65	0			65
2	12	Check whether the supply problem will cause a drug shortage	10	0			10
2	12	Check whether a Belgian generic/biosimilar medicine is available	0	0			0
2	12	Check whether a Belgian alternative medicine is available	0	0			0
2	12	Search for a foreign alternative medicine	0	0			0
2	12	Pharmaceutical compounding	0	0			0
2	12	Administration for the purchase of the alternative medicine	0	0			0
2	12	Repack the alternative treatment	0	0			0
2	12	Distribution of the alternative treatment	0	0			0
2	12	Communication towards hospital staff	0	0			0
2	12	Adapt protocols	0	0			0
2	12	Adapt tarification	0	0			0
2	12	Follow information about the supply problem	0	0			0
2	12	Distribution of standard treatment	0	0			0
2	12	Administration to finish the supply problem	0	0			0
2	12	Other:	0	0			0
2	12	Total time spent	75	0			75
2	13	Gathering information about a supply problem	0	0			0
2	13	Check whether the supply problem will cause a drug shortage	0	0			0
2	13	Check whether a Belgian generic/biosimilar medicine is available	0	0			0
2	13	Check whether a Belgian alternative medicine is available	0	0			0
2	13	Search for a foreign alternative medicine	0	0			0
2	13	Pharmaceutical compounding	0	0			0
2	13	Administration for the purchase of the alternative medicine	0	0			0
2	13	Repack the alternative treatment	0	0			0
2	13	Distribution of the alternative treatment	0	0			0
2	13	Communication towards hospital staff	0	0			0
2	13	Adapt protocols	0	0			0
2	13	Adapt tarification	0	0			0
2	13	Follow information about the supply problem	0	0			0
2	13	Distribution of standard treatment	0	0			0
2	13	Administration to finish the supply problem	0	0			0
2	13	Other:	0	0			0
2	13	Total time spent	0	0			0
2	14	Gathering information about a supply problem	85	0			85
2	14	Check whether the supply problem will cause a drug shortage	12	0			12
2	14	Check whether a Belgian generic/biosimilar medicine is available	0	0			0
2	14	Check whether a Belgian alternative medicine is available	15	0			15
2	14	Search for a foreign alternative medicine	20	0			20
2	14	Pharmaceutical compounding	0	0			0
2	14	Administration for the purchase of the alternative medicine	0	0			0
2	14	Repack the alternative treatment	0	0			0
2	14	Distribution of the alternative treatment	0	0			0
2	14	Communication towards hospital staff	30	0			30
2	14	Adapt protocols	0	0			0
2	14	Adapt tarification	0	0			0
2	14	Follow information about the supply problem	12	0			12
2	14	Distribution of standard treatment	0	0			0
2	14	Administration to finish the supply problem	0	0			0
2	14	Other:	0	0			0
2	14	Total time spent	174	0			174
2	15	Gathering information about a supply problem	0	0			0
2	15	Check whether the supply problem will cause a drug shortage	0	0			0
2	15	Check whether a Belgian generic/biosimilar medicine is available	0	0			0
2	15	Check whether a Belgian alternative medicine is available	0	0			0
2	15	Search for a foreign alternative medicine	0	0			0
2	15	Pharmaceutical compounding	0	0			0
2	15	Administration for the purchase of the alternative medicine	0	0			0
2	15	Repack the alternative treatment	0	0			0
2	15	Distribution of the alternative treatment	0	0			0
2	15	Communication towards hospital staff	0	0			0
2	15	Adapt protocols	0	0			0
2	15	Adapt tarification	0	0			0
2	15	Follow information about the supply problem	0	0			0
2	15	Distribution of standard treatment	0	0			0
2	15	Administration to finish the supply problem	0	0			0
2	15	Other:	0	0			0
2	15	Total time spent	0	0			0
2	16	Gathering information about a supply problem	0	0			0
2	16	Check whether the supply problem will cause a drug shortage	0	0			0
2	16	Check whether a Belgian generic/biosimilar medicine is available	0	0			0
2	16	Check whether a Belgian alternative medicine is available	0	0			0
2	16	Search for a foreign alternative medicine	0	0			0
2	16	Pharmaceutical compounding	0	0			0
2	16	Administration for the purchase of the alternative medicine	0	0			0
2	16	Repack the alternative treatment	0	0			0
2	16	Distribution of the alternative treatment	0	0			0
2	16	Communication towards hospital staff	0	0			0
2	16	Adapt protocols	0	0			0
2	16	Adapt tarification	0	0			0
2	16	Follow information about the supply problem	0	0			0
2	16	Distribution of standard treatment	0	0			0
2	16	Administration to finish the supply problem	0	0			0
2	16	Other:	0	0			0
2	16	Total time spent	0	0			0
2	17	Gathering information about a supply problem	0	0			0
2	17	Check whether the supply problem will cause a drug shortage	0	0			0
2	17	Check whether a Belgian generic/biosimilar medicine is available	0	0			0
2	17	Check whether a Belgian alternative medicine is available	0	0			0
2	17	Search for a foreign alternative medicine	0	0			0
2	17	Pharmaceutical compounding	0	0			0
2	17	Administration for the purchase of the alternative medicine	0	0			0
2	17	Repack the alternative treatment	0	0			0
2	17	Distribution of the alternative treatment	0	0			0
2	17	Communication towards hospital staff	0	0			0
2	17	Adapt protocols	0	0			0
2	17	Adapt tarification	0	0			0
2	17	Follow information about the supply problem	0	0			0
2	17	Distribution of standard treatment	0	0			0
2	17	Administration to finish the supply problem	0	0			0
2	17	Other:	0	0			0
2	17	Total time spent	0	0			0
2	18	Gathering information about a supply problem	3	0			3
2	18	Check whether the supply problem will cause a drug shortage	40	0			40
2	18	Check whether a Belgian generic/biosimilar medicine is available	0	0			0
2	18	Check whether a Belgian alternative medicine is available	0	0			0
2	18	Search for a foreign alternative medicine	55	0			55
2	18	Pharmaceutical compounding	0	0			0
2	18	Administration for the purchase of the alternative medicine	10	0			10
2	18	Repack the alternative treatment	0	0			0
2	18	Distribution of the alternative treatment	0	0			0
2	18	Communication towards hospital staff	14	0			14
2	18	Adapt protocols	0	0			0
2	18	Adapt tarification	0	0			0
2	18	Follow information about the supply problem	0	0			0
2	18	Distribution of standard treatment	0	0			0
2	18	Administration to finish the supply problem	0	0			0
2	18	Other:	0	0			0
2	18	Total time spent	122	0			122
2	19	Gathering information about a supply problem	0	0			0
2	19	Check whether the supply problem will cause a drug shortage	0	0			0
2	19	Check whether a Belgian generic/biosimilar medicine is available	0	0			0
2	19	Check whether a Belgian alternative medicine is available	0	0			0
2	19	Search for a foreign alternative medicine	0	0			0
2	19	Pharmaceutical compounding	0	0			0
2	19	Administration for the purchase of the alternative medicine	2	0			2
2	19	Repack the alternative treatment	0	0			0
2	19	Distribution of the alternative treatment	0	0			0
2	19	Communication towards hospital staff	0	0			0
2	19	Adapt protocols	5	0			5
2	19	Adapt tarification	15	0			15
2	19	Follow information about the supply problem	0	0			0
2	19	Distribution of standard treatment	0	0			0
2	19	Administration to finish the supply problem	0	0			0
2	19	Other:	0	0			0
2	19	Total time spent	22	0			22
2	20	Gathering information about a supply problem	90	0			90
2	20	Check whether the supply problem will cause a drug shortage	0	0			0
2	20	Check whether a Belgian generic/biosimilar medicine is available	0	0			0
2	20	Check whether a Belgian alternative medicine is available	0	0			0
2	20	Search for a foreign alternative medicine	0	0			0
2	20	Pharmaceutical compounding	0	0			0
2	20	Administration for the purchase of the alternative medicine	0	0			0
2	20	Repack the alternative treatment	0	0			0
2	20	Distribution of the alternative treatment	0	0			0
2	20	Communication towards hospital staff	0	0			0
2	20	Adapt protocols	0	0			0
2	20	Adapt tarification	0	0			0
2	20	Follow information about the supply problem	0	0			0
2	20	Distribution of standard treatment	0	0			0
2	20	Administration to finish the supply problem	0	0			0
2	20	Other:	0	0			0
2	20	Total time spent	90	0			90
2	21	Gathering information about a supply problem	22	0			22
2	21	Check whether the supply problem will cause a drug shortage	7	0			7
2	21	Check whether a Belgian generic/biosimilar medicine is available	1	0			1
2	21	Check whether a Belgian alternative medicine is available	0	0			0
2	21	Search for a foreign alternative medicine	0	0			0
2	21	Pharmaceutical compounding	0	0			0
2	21	Administration for the purchase of the alternative medicine	5	0			5
2	21	Repack the alternative treatment	0	0			0
2	21	Distribution of the alternative treatment	0	0			0
2	21	Communication towards hospital staff	85	0			85
2	21	Adapt protocols	0	0			0
2	21	Adapt tarification	0	0			0
2	21	Follow information about the supply problem	15	0			15
2	21	Distribution of standard treatment	0	0			0
2	21	Administration to finish the supply problem	0	0			0
2	21	Other:	0	0			0
2	21	Total time spent	135	0			135
2	22	Gathering information about a supply problem	45	0			45
2	22	Check whether the supply problem will cause a drug shortage	0	0			0
2	22	Check whether a Belgian generic/biosimilar medicine is available	0	0			0
2	22	Check whether a Belgian alternative medicine is available	0	0			0
2	22	Search for a foreign alternative medicine	0	0			0
2	22	Pharmaceutical compounding	0	0			0
2	22	Administration for the purchase of the alternative medicine	0	0			0
2	22	Repack the alternative treatment	0	0			0
2	22	Distribution of the alternative treatment	0	0			0
2	22	Communication towards hospital staff	0	0			0
2	22	Adapt protocols	0	0			0
2	22	Adapt tarification	0	0			0
2	22	Follow information about the supply problem	0	0			0
2	22	Distribution of standard treatment	0	0			0
2	22	Administration to finish the supply problem	0	0			0
2	22	Other:	0	0			0
2	22	Total time spent	45	0			45
2	23	Gathering information about a supply problem	0	0			0
2	23	Check whether the supply problem will cause a drug shortage	0	0			0
2	23	Check whether a Belgian generic/biosimilar medicine is available	0	0			0
2	23	Check whether a Belgian alternative medicine is available	0	0			0
2	23	Search for a foreign alternative medicine	0	0			0
2	23	Pharmaceutical compounding	0	0			0
2	23	Administration for the purchase of the alternative medicine	0	0			0
2	23	Repack the alternative treatment	0	0			0
2	23	Distribution of the alternative treatment	0	0			0
2	23	Communication towards hospital staff	0	0			0
2	23	Adapt protocols	0	0			0
2	23	Adapt tarification	0	0			0
2	23	Follow information about the supply problem	0	0			0
2	23	Distribution of standard treatment	0	0			0
2	23	Administration to finish the supply problem	0	0			0
2	23	Other:	0	0			0
2	23	Total time spent	0	0			0
2	24	Gathering information about a supply problem	0	0			0
2	24	Check whether the supply problem will cause a drug shortage	0	0			0
2	24	Check whether a Belgian generic/biosimilar medicine is available	0	0			0
2	24	Check whether a Belgian alternative medicine is available	0	0			0
2	24	Search for a foreign alternative medicine	0	0			0
2	24	Pharmaceutical compounding	0	0			0
2	24	Administration for the purchase of the alternative medicine	0	0			0
2	24	Repack the alternative treatment	0	0			0
2	24	Distribution of the alternative treatment	0	0			0
2	24	Communication towards hospital staff	0	0			0
2	24	Adapt protocols	0	0			0
2	24	Adapt tarification	0	0			0
2	24	Follow information about the supply problem	0	0			0
2	24	Distribution of standard treatment	0	0			0
2	24	Administration to finish the supply problem	0	0			0
2	24	Other:	0	0			0
2	24	Total time spent	0	0			0
2	25	Gathering information about a supply problem	60	5			65
2	25	Check whether the supply problem will cause a drug shortage	60	0			60
2	25	Check whether a Belgian generic/biosimilar medicine is available	20	0			20
2	25	Check whether a Belgian alternative medicine is available	0	0			0
2	25	Search for a foreign alternative medicine	0	0			0
2	25	Pharmaceutical compounding	0	0			0
2	25	Administration for the purchase of the alternative medicine	0	0			0
2	25	Repack the alternative treatment	0	0			0
2	25	Distribution of the alternative treatment	0	0			0
2	25	Communication towards hospital staff	0	0			0
2	25	Adapt protocols	0	0			0
2	25	Adapt tarification	0	0			0
2	25	Follow information about the supply problem	0	0			0
2	25	Distribution of standard treatment	0	0			0
2	25	Administration to finish the supply problem	0	0			0
2	25	Other:	0	0			0
2	25	Total time spent	140	5			145
2	26	Gathering information about a supply problem	0	0			0
2	26	Check whether the supply problem will cause a drug shortage	0	0			0
2	26	Check whether a Belgian generic/biosimilar medicine is available	0	0			0
2	26	Check whether a Belgian alternative medicine is available	0	0			0
2	26	Search for a foreign alternative medicine	0	0			0
2	26	Pharmaceutical compounding	0	0			0
2	26	Administration for the purchase of the alternative medicine	0	0			0
2	26	Repack the alternative treatment	0	0			0
2	26	Distribution of the alternative treatment	0	0			0
2	26	Communication towards hospital staff	0	0			0
2	26	Adapt protocols	0	0			0
2	26	Adapt tarification	0	0			0
2	26	Follow information about the supply problem	0	0			0
2	26	Distribution of standard treatment	0	0			0
2	26	Administration to finish the supply problem	0	0			0
2	26	Other:	0	0			0
2	26	Total time spent	0	0			0
5	5	Gathering information about a supply problem	20	22	93	0	45
5	5	Check whether the supply problem will cause a drug shortage	10	5	0	0	45
5	5	Check whether a Belgian generic/biosimilar medicine is available	0	0	0	0	0
5	5	Check whether a Belgian alternative medicine is available	0	0	0	0	15
5	5	Search for a foreign alternative medicine	0	0	0	0	0
5	5	Pharmaceutical compounding	0	0	0	0	45
5	5	Administration for the purchase of the alternative medicine	0	0	0	0	0
5	5	Repack the alternative treatment	0	0	0	0	0
5	5	Distribution of the alternative treatment	5	0	0	0	0
5	5	Communication towards hospital staff	2	0	0	0	0
5	5	Adapt protocols	0	0	0	0	0
5	5	Adapt tarification	0	0	0	0	0
5	5	Follow information about the supply problem	0	0	0	0	0
5	5	Distribution of standard treatment	0	0	0	0	0
5	5	Administration to finish the supply problem	0	0	0	0	0
5	5	Other:	0	0	0	0	0
5	5	Total time spent	37	25	93	0	150
5	6	Gathering information about a supply problem	154	14	85	5	0
5	6	Check whether the supply problem will cause a drug shortage	67	2	0	5	0
5	6	Check whether a Belgian generic/biosimilar medicine is available	30	0	0	5	0
5	6	Check whether a Belgian alternative medicine is available	0	0	0	5	0
5	6	Search for a foreign alternative medicine	0	0	0	0	0
5	6	Pharmaceutical compounding	0	0	0	0	0
5	6	Administration for the purchase of the alternative medicine	0	0	0	0	0
5	6	Repack the alternative treatment	0	0	0	0	0
5	6	Distribution of the alternative treatment	0	30	0	0	0
5	6	Communication towards hospital staff	37	3	0	0	0
5	6	Adapt protocols	0	0	0	0	0
5	6	Adapt tarification	0	0	0	0	0
5	6	Follow information about the supply problem	0	5	0	0	15
5	6	Distribution of standard treatment	0	0	0	0	45
5	6	Administration to finish the supply problem	0	0	15	0	0
5	6	Other:	0	0	15	0	0
5	6	Total time spent	288	54	115	20	60
5	7	Gathering information about a supply problem	100	0	40	5	60
5	7	Check whether the supply problem will cause a drug shortage	90	0	0	10	30
5	7	Check whether a Belgian generic/biosimilar medicine is available	0	0	0	5	15
5	7	Check whether a Belgian alternative medicine is available	20	0	0	10	30
5	7	Search for a foreign alternative medicine	20	0	0	0	0
5	7	Pharmaceutical compounding	0	0	0	0	0
5	7	Administration for the purchase of the alternative medicine	30	0	0	0	60
5	7	Repack the alternative treatment	0	0	0	0	0
5	7	Distribution of the alternative treatment	0	10	0	0	105
5	7	Communication towards hospital staff	30	20	0	0	75
5	7	Adapt protocols	0	0	0	0	60
5	7	Adapt tarification	0	0	0	0	30
5	7	Follow information about the supply problem	0	5	0	0	0
5	7	Distribution of standard treatment	0	10	0	0	0
5	7	Administration to finish the supply problem	0	0	5	0	0
5	7	Other:	0	0	0	0	0
5	7	Total time spent	290	45	45	30	465
5	8	Gathering information about a supply problem	175	20	56	0	30
5	8	Check whether the supply problem will cause a drug shortage	40	0	0	0	140
5	8	Check whether a Belgian generic/biosimilar medicine is available	60	0	0	0	0
5	8	Check whether a Belgian alternative medicine is available	0	0	0	0	0
5	8	Search for a foreign alternative medicine	40	0	0	0	0
5	8	Pharmaceutical compounding	0	0	0	0	0
5	8	Administration for the purchase of the alternative medicine	70	0	0	0	0
5	8	Repack the alternative treatment	0	0	0	0	0
5	8	Distribution of the alternative treatment	5	0	0	0	0
5	8	Communication towards hospital staff	15	10	0	0	0
5	8	Adapt protocols	0	0	0	0	0
5	8	Adapt tarification	0	0	0	0	0
5	8	Follow information about the supply problem	0	0	5	0	0
5	8	Distribution of standard treatment	0	0	0	0	0
5	8	Administration to finish the supply problem	0	0	10	0	0
5	8	Other:	0	0	0	0	0
5	8	Total time spent	405	30	71	0	170
5	9	Gathering information about a supply problem	30	0	24	0	0
5	9	Check whether the supply problem will cause a drug shortage	30	0	0	0	0
5	9	Check whether a Belgian generic/biosimilar medicine is available	0	0	0	0	0
5	9	Check whether a Belgian alternative medicine is available	20	0	0	0	0
5	9	Search for a foreign alternative medicine	30	0	0	0	0
5	9	Pharmaceutical compounding	0	0	0	0	0
5	9	Administration for the purchase of the alternative medicine	41	0	0	0	0
5	9	Repack the alternative treatment	0	0	0	0	0
5	9	Distribution of the alternative treatment	0	0	0	0	0
5	9	Communication towards hospital staff	70	0	0	0	0
5	9	Adapt protocols	0	0	0	0	0
5	9	Adapt tarification	0	0	0	0	0
5	9	Follow information about the supply problem	20	0	0	0	15
5	9	Distribution of standard treatment	0	0	0	0	45
5	9	Administration to finish the supply problem	20	0	0	0	0
5	9	Other:	0	0	0	0	0
5	9	Total time spent	261	0	24	0	60
5	10	Gathering information about a supply problem	220	20	25	0	15
5	10	Check whether the supply problem will cause a drug shortage	30	0	0	0	15
5	10	Check whether a Belgian generic/biosimilar medicine is available	0	0	0	0	0
5	10	Check whether a Belgian alternative medicine is available	0	0	0	0	5
5	10	Search for a foreign alternative medicine	50	0	0	0	0
5	10	Pharmaceutical compounding	0	0	0	0	0
5	10	Administration for the purchase of the alternative medicine	20	0	0	0	10
5	10	Repack the alternative treatment	0	0	0	0	0
5	10	Distribution of the alternative treatment	0	0	0	0	0
5	10	Communication towards hospital staff	75	30	0	0	15
5	10	Adapt protocols	0	0	0	0	60
5	10	Adapt tarification	0	0	0	0	0
5	10	Follow information about the supply problem	20	2	0	0	0
5	10	Distribution of standard treatment	0	0	0	0	0
5	10	Administration to finish the supply problem	50	0	0	0	0
5	10	Other:	0	0	0	0	0
5	10	Total time spent	465	52	25	0	120
5	11	Gathering information about a supply problem	50	0	32	0	45
5	11	Check whether the supply problem will cause a drug shortage	30	0	0	0	30
5	11	Check whether a Belgian generic/biosimilar medicine is available	0	0	0	0	0
5	11	Check whether a Belgian alternative medicine is available	0	0	0	0	0
5	11	Search for a foreign alternative medicine	0	0	0	0	0
5	11	Pharmaceutical compounding	0	0	0	0	0
5	11	Administration for the purchase of the alternative medicine	0	0	0	0	0
5	11	Repack the alternative treatment	0	0	0	0	0
5	11	Distribution of the alternative treatment	0	0	0	0	0
5	11	Communication towards hospital staff	10	5	0	0	0
5	11	Adapt protocols	0	0	0	0	0
5	11	Adapt tarification	0	0	0	0	0
5	11	Follow information about the supply problem	0	0	0	0	0
5	11	Distribution of standard treatment	0	30	0	0	0
5	11	Administration to finish the supply problem	0	0	0	0	0
5	11	Other:	0	0	0	0	0
5	11	Total time spent	90	35	32	0	75
5	12	Gathering information about a supply problem	20	35	54	0	60
5	12	Check whether the supply problem will cause a drug shortage	0	0	0	0	35
5	12	Check whether a Belgian generic/biosimilar medicine is available	0	0	0	0	0
5	12	Check whether a Belgian alternative medicine is available	0	0	0	0	0
5	12	Search for a foreign alternative medicine	0	0	0	0	0
5	12	Pharmaceutical compounding	0	0	0	0	0
5	12	Administration for the purchase of the alternative medicine	0	0	0	0	0
5	12	Repack the alternative treatment	0	0	0	0	0
5	12	Distribution of the alternative treatment	0	0	0	0	0
5	12	Communication towards hospital staff	0	0	0	0	0
5	12	Adapt protocols	0	0	0	0	0
5	12	Adapt tarification	0	0	0	0	0
5	12	Follow information about the supply problem	0	0	0	0	30
5	12	Distribution of standard treatment	0	0	0	0	135
5	12	Administration to finish the supply problem	0	0	0	0	0
5	12	Other:	0	0	0	0	0
5	12	Total time spent	20	35	54	0	260
5	13	Gathering information about a supply problem	0	5	83	0	15
5	13	Check whether the supply problem will cause a drug shortage	0	0	0	0	45
5	13	Check whether a Belgian generic/biosimilar medicine is available	0	0	0	0	0
5	13	Check whether a Belgian alternative medicine is available	0	0	0	0	0
5	13	Search for a foreign alternative medicine	0	0	0	0	15
5	13	Pharmaceutical compounding	0	0	0	0	0
5	13	Administration for the purchase of the alternative medicine	0	0	0	0	0
5	13	Repack the alternative treatment	0	0	0	0	0
5	13	Distribution of the alternative treatment	0	0	0	0	0
5	13	Communication towards hospital staff	0	0	0	0	0
5	13	Adapt protocols	0	0	0	0	0
5	13	Adapt tarification	0	0	0	0	0
5	13	Follow information about the supply problem	0	0	0	0	80
5	13	Distribution of standard treatment	0	0	0	0	0
5	13	Administration to finish the supply problem	0	0	0	0	0
5	13	Other:	0	0	0	0	0
5	13	Total time spent	0	5	83	0	155
5	14	Gathering information about a supply problem	15	0	106	50	0
5	14	Check whether the supply problem will cause a drug shortage	30	0	0	0	0
5	14	Check whether a Belgian generic/biosimilar medicine is available	0	0	0	0	0
5	14	Check whether a Belgian alternative medicine is available	0	0	0	0	0
5	14	Search for a foreign alternative medicine	0	0	0	0	0
5	14	Pharmaceutical compounding	0	0	0	0	0
5	14	Administration for the purchase of the alternative medicine	0	0	0	0	0
5	14	Repack the alternative treatment	0	0	0	0	0
5	14	Distribution of the alternative treatment	0	0	0	0	0
5	14	Communication towards hospital staff	0	0	0	0	0
5	14	Adapt protocols	0	0	0	0	0
5	14	Adapt tarification	0	0	0	0	0
5	14	Follow information about the supply problem	0	0	0	0	0
5	14	Distribution of standard treatment	0	0	0	0	0
5	14	Administration to finish the supply problem	0	0	0	0	0
5	14	Other:	0	0	10	0	0
5	14	Total time spent	45	0	116	50	0
5	15	Gathering information about a supply problem	45	5	28	50	75
5	15	Check whether the supply problem will cause a drug shortage	0	0	0	0	35
5	15	Check whether a Belgian generic/biosimilar medicine is available	0	0	0	0	0
5	15	Check whether a Belgian alternative medicine is available	0	0	0	0	15
5	15	Search for a foreign alternative medicine	0	0	0	0	15
5	15	Pharmaceutical compounding	0	0	0	0	45
5	15	Administration for the purchase of the alternative medicine	0	0	0	0	35
5	15	Repack the alternative treatment	0	0	0	0	0
5	15	Distribution of the alternative treatment	0	0	0	0	0
5	15	Communication towards hospital staff	0	0	0	0	50
5	15	Adapt protocols	0	0	0	0	0
5	15	Adapt tarification	0	0	0	0	45
5	15	Follow information about the supply problem	0	0	0	0	0
5	15	Distribution of standard treatment	0	0	0	0	0
5	15	Administration to finish the supply problem	0	0	0	0	0
5	15	Other:	0	0	0	0	0
5	15	Total time spent	45	5	28	50	315
5	16	Gathering information about a supply problem	60	55	0	0	0
5	16	Check whether the supply problem will cause a drug shortage	60	0	0	0	0
5	16	Check whether a Belgian generic/biosimilar medicine is available	50	0	0	0	0
5	16	Check whether a Belgian alternative medicine is available	0	0	0	0	0
5	16	Search for a foreign alternative medicine	0	0	0	0	0
5	16	Pharmaceutical compounding	0	0	0	0	0
5	16	Administration for the purchase of the alternative medicine	50	0	0	0	0
5	16	Repack the alternative treatment	0	0	0	0	0
5	16	Distribution of the alternative treatment	0	0	0	0	0
5	16	Communication towards hospital staff	30	0	0	0	0
5	16	Adapt protocols	0	0	0	0	0
5	16	Adapt tarification	0	0	0	0	0
5	16	Follow information about the supply problem	50	0	0	0	30
5	16	Distribution of standard treatment	0	0	0	0	75
5	16	Administration to finish the supply problem	0	0	0	0	0
5	16	Other:	0	0	0	0	0
5	16	Total time spent	300	55	0	0	105
5	17	Gathering information about a supply problem	0	3	0	0	60
5	17	Check whether the supply problem will cause a drug shortage	0	0	0	0	45
5	17	Check whether a Belgian generic/biosimilar medicine is available	0	0	0	0	30
5	17	Check whether a Belgian alternative medicine is available	0	0	0	0	0
5	17	Search for a foreign alternative medicine	0	0	0	0	0
5	17	Pharmaceutical compounding	0	0	0	0	0
5	17	Administration for the purchase of the alternative medicine	0	0	0	0	50
5	17	Repack the alternative treatment	0	0	0	0	30
5	17	Distribution of the alternative treatment	0	0	0	0	90
5	17	Communication towards hospital staff	0	0	0	0	35
5	17	Adapt protocols	0	0	0	0	0
5	17	Adapt tarification	0	0	0	0	30
5	17	Follow information about the supply problem	0	0	0	0	0
5	17	Distribution of standard treatment	0	0	0	0	0
5	17	Administration to finish the supply problem	0	0	0	0	0
5	17	Other:	0	0	0	0	0
5	17	Total time spent	0	3	0	0	370
5	18	Gathering information about a supply problem	0	0	50	35	15
5	18	Check whether the supply problem will cause a drug shortage	0	0	0	0	10
5	18	Check whether a Belgian generic/biosimilar medicine is available	0	0	0	0	15
5	18	Check whether a Belgian alternative medicine is available	0	0	0	0	0
5	18	Search for a foreign alternative medicine	0	0	0	0	0
5	18	Pharmaceutical compounding	0	0	0	0	0
5	18	Administration for the purchase of the alternative medicine	0	0	0	0	15
5	18	Repack the alternative treatment	0	0	0	0	30
5	18	Distribution of the alternative treatment	0	0	0	0	45
5	18	Communication towards hospital staff	0	0	0	0	20
5	18	Adapt protocols	0	0	0	0	0
5	18	Adapt tarification	0	0	0	0	20
5	18	Follow information about the supply problem	0	0	0	0	0
5	18	Distribution of standard treatment	0	0	0	0	0
5	18	Administration to finish the supply problem	0	0	0	0	0
5	18	Other:	0	0	5	0	0
5	18	Total time spent	0	0	55	35	170
5	19	Gathering information about a supply problem	0	0	53	45	45
5	19	Check whether the supply problem will cause a drug shortage	0	0	0	0	30
5	19	Check whether a Belgian generic/biosimilar medicine is available	0	0	0	0	0
5	19	Check whether a Belgian alternative medicine is available	0	0	0	0	0
5	19	Search for a foreign alternative medicine	0	0	0	0	0
5	19	Pharmaceutical compounding	0	0	0	0	0
5	19	Administration for the purchase of the alternative medicine	0	0	0	0	0
5	19	Repack the alternative treatment	0	0	0	0	0
5	19	Distribution of the alternative treatment	0	0	0	0	45
5	19	Communication towards hospital staff	0	0	0	0	20
5	19	Adapt protocols	0	0	0	0	0
5	19	Adapt tarification	0	0	0	0	0
5	19	Follow information about the supply problem	0	0	0	0	0
5	19	Distribution of standard treatment	0	0	0	0	0
5	19	Administration to finish the supply problem	0	0	0	0	0
5	19	Other:	0	0	0	0	0
5	19	Total time spent	0	0	53	45	140
5	20	Gathering information about a supply problem	10	0	20	55	0
5	20	Check whether the supply problem will cause a drug shortage	0	0	0	0	0
5	20	Check whether a Belgian generic/biosimilar medicine is available	0	0	0	0	0
5	20	Check whether a Belgian alternative medicine is available	0	0	0	0	0
5	20	Search for a foreign alternative medicine	0	0	0	0	0
5	20	Pharmaceutical compounding	0	0	0	0	0
5	20	Administration for the purchase of the alternative medicine	0	0	0	0	0
5	20	Repack the alternative treatment	0	0	0	0	0
5	20	Distribution of the alternative treatment	0	0	0	0	0
5	20	Communication towards hospital staff	0	0	0	0	0
5	20	Adapt protocols	0	0	0	0	0
5	20	Adapt tarification	0	0	0	0	0
5	20	Follow information about the supply problem	0	0	0	0	0
5	20	Distribution of standard treatment	0	0	0	0	0
5	20	Administration to finish the supply problem	0	0	0	0	0
5	20	Other:	0	0	0	0	0
5	20	Total time spent	10	0	20	55	0
5	21	Gathering information about a supply problem	0	3	18	45	0
5	21	Check whether the supply problem will cause a drug shortage	0	0	0	0	0
5	21	Check whether a Belgian generic/biosimilar medicine is available	0	0	0	0	0
5	21	Check whether a Belgian alternative medicine is available	0	0	0	0	0
5	21	Search for a foreign alternative medicine	0	0	0	0	0
5	21	Pharmaceutical compounding	0	0	0	0	0
5	21	Administration for the purchase of the alternative medicine	0	0	0	0	0
5	21	Repack the alternative treatment	0	0	0	0	0
5	21	Distribution of the alternative treatment	0	0	0	0	0
5	21	Communication towards hospital staff	0	0	0	0	0
5	21	Adapt protocols	0	0	0	0	0
5	21	Adapt tarification	0	0	0	0	0
5	21	Follow information about the supply problem	0	0	0	0	0
5	21	Distribution of standard treatment	0	0	0	0	0
5	21	Administration to finish the supply problem	0	0	0	0	0
5	21	Other:	0	0	0	0	0
5	21	Total time spent	0	3	18	45	0
5	22	Gathering information about a supply problem	0	32	10	60	0
5	22	Check whether the supply problem will cause a drug shortage	0	0	0	0	0
5	22	Check whether a Belgian generic/biosimilar medicine is available	0	0	0	0	0
5	22	Check whether a Belgian alternative medicine is available	0	0	0	0	0
5	22	Search for a foreign alternative medicine	0	0	0	0	0
5	22	Pharmaceutical compounding	0	0	0	0	0
5	22	Administration for the purchase of the alternative medicine	0	0	0	0	0
5	22	Repack the alternative treatment	0	0	0	0	0
5	22	Distribution of the alternative treatment	0	0	0	0	0
5	22	Communication towards hospital staff	0	0	0	0	0
5	22	Adapt protocols	0	0	0	0	0
5	22	Adapt tarification	0	0	0	0	0
5	22	Follow information about the supply problem	0	0	0	0	0
5	22	Distribution of standard treatment	0	0	0	0	0
5	22	Administration to finish the supply problem	0	0	0	0	0
5	22	Other:	0	0	0	0	0
5	22	Total time spent	0	32	10	60	0
5	23	Gathering information about a supply problem	0	0	0	0	0
5	23	Check whether the supply problem will cause a drug shortage	0	0	0	0	0
5	23	Check whether a Belgian generic/biosimilar medicine is available	0	0	0	0	0
5	23	Check whether a Belgian alternative medicine is available	0	0	0	0	0
5	23	Search for a foreign alternative medicine	0	0	0	0	0
5	23	Pharmaceutical compounding	0	0	0	0	0
5	23	Administration for the purchase of the alternative medicine	0	0	0	0	0
5	23	Repack the alternative treatment	0	0	0	0	0
5	23	Distribution of the alternative treatment	0	0	0	0	0
5	23	Communication towards hospital staff	0	0	0	0	0
5	23	Adapt protocols	0	0	0	0	0
5	23	Adapt tarification	0	0	0	0	0
5	23	Follow information about the supply problem	0	0	0	0	0
5	23	Distribution of standard treatment	0	0	0	0	0
5	23	Administration to finish the supply problem	0	0	0	0	0
5	23	Other:	0	0	0	0	0
5	23	Total time spent	0	0	0	0	0
5	24	Gathering information about a supply problem	0	0	0	0	0
5	24	Check whether the supply problem will cause a drug shortage	0	0	0	0	0
5	24	Check whether a Belgian generic/biosimilar medicine is available	0	0	0	0	0
5	24	Check whether a Belgian alternative medicine is available	0	0	0	0	0
5	24	Search for a foreign alternative medicine	0	0	0	0	0
5	24	Pharmaceutical compounding	0	0	0	0	0
5	24	Administration for the purchase of the alternative medicine	0	0	0	0	0
5	24	Repack the alternative treatment	0	0	0	0	0
5	24	Distribution of the alternative treatment	0	0	0	0	0
5	24	Communication towards hospital staff	0	0	0	0	0
5	24	Adapt protocols	0	0	0	0	0
5	24	Adapt tarification	0	0	0	0	0
5	24	Follow information about the supply problem	0	0	0	0	0
5	24	Distribution of standard treatment	0	0	0	0	0
5	24	Administration to finish the supply problem	0	0	0	0	0
5	24	Other:	0	0	0	0	0
5	24	Total time spent	0	0	0	0	0
5	25	Gathering information about a supply problem	5	0	0	0	0
5	25	Check whether the supply problem will cause a drug shortage	15	0	0	0	0
5	25	Check whether a Belgian generic/biosimilar medicine is available	0	0	0	0	0
5	25	Check whether a Belgian alternative medicine is available	0	0	0	0	0
5	25	Search for a foreign alternative medicine	0	0	0	0	0
5	25	Pharmaceutical compounding	0	0	0	0	0
5	25	Administration for the purchase of the alternative medicine	0	0	0	0	0
5	25	Repack the alternative treatment	0	0	0	0	0
5	25	Distribution of the alternative treatment	0	0	0	0	0
5	25	Communication towards hospital staff	0	0	0	0	0
5	25	Adapt protocols	0	0	0	0	0
5	25	Adapt tarification	0	0	0	0	0
5	25	Follow information about the supply problem	0	0	0	0	0
5	25	Distribution of standard treatment	0	0	0	0	0
5	25	Administration to finish the supply problem	0	0	0	0	0
5	25	Other:	0	0	0	0	0
5	25	Total time spent	20	0	0	0	0
5	26	Gathering information about a supply problem	10	0	23	0	0
5	26	Check whether the supply problem will cause a drug shortage	10	0	0	0	0
5	26	Check whether a Belgian generic/biosimilar medicine is available	0	0	0	0	0
5	26	Check whether a Belgian alternative medicine is available	0	0	0	0	0
5	26	Search for a foreign alternative medicine	0	0	0	0	0
5	26	Pharmaceutical compounding	0	0	0	0	0
5	26	Administration for the purchase of the alternative medicine	0	0	0	0	0
5	26	Repack the alternative treatment	0	0	0	0	0
5	26	Distribution of the alternative treatment	0	0	0	0	0
5	26	Communication towards hospital staff	0	0	0	0	0
5	26	Adapt protocols	0	0	0	0	0
5	26	Adapt tarification	0	0	0	0	0
5	26	Follow information about the supply problem	0	0	0	0	0
5	26	Distribution of standard treatment	0	0	0	0	0
5	26	Administration to finish the supply problem	0	0	0	0	0
5	26	Other:	0	0	0	0	0
5	26	Total time spent	20	0	23	0	0
6	1	Gathering information about a supply problem	30	0		0	0
6	1	Check whether the supply problem will cause a drug shortage	15	0		0	0
6	1	Check whether a Belgian generic/biosimilar medicine is available	0	0		0	0
6	1	Check whether a Belgian alternative medicine is available	0	0		0	0
6	1	Search for a foreign alternative medicine	0	0		0	0
6	1	Pharmaceutical compounding	0	0		0	0
6	1	Administration for the purchase of the alternative medicine	0	0		0	0
6	1	Repack the alternative treatment	0	0		0	0
6	1	Distribution of the alternative treatment	30	75		10	0
6	1	Communication towards hospital staff	30	5		0	0
6	1	Adapt protocols	0	0		0	0
6	1	Adapt tarification	0	0		0	0
6	1	Follow information about the supply problem	0	0		10	0
6	1	Distribution of standard treatment	0	0		0	0
6	1	Administration to finish the supply problem	0	0		5	0
6	1	Other:	0	0		0	0
6	1	Total time spent	105	80		25	0
6	2	Gathering information about a supply problem	40	0		30	0
6	2	Check whether the supply problem will cause a drug shortage	40	0		0	0
6	2	Check whether a Belgian generic/biosimilar medicine is available	0	0		15	0
6	2	Check whether a Belgian alternative medicine is available	90	0		0	0
6	2	Search for a foreign alternative medicine	2	0		0	0
6	2	Pharmaceutical compounding	0	0		0	0
6	2	Administration for the purchase of the alternative medicine	0	0		0	0
6	2	Repack the alternative treatment	0	0		0	0
6	2	Distribution of the alternative treatment	30	0		0	0
6	2	Communication towards hospital staff	30	16		0	0
6	2	Adapt protocols	0	0		0	0
6	2	Adapt tarification	0	0		0	0
6	2	Follow information about the supply problem	5	0		0	0
6	2	Distribution of standard treatment	0	0		0	0
6	2	Administration to finish the supply problem	0	0		0	0
6	2	Other:	0	0		0	0
6	2	Total time spent	237	16		45	0
6	3	Gathering information about a supply problem	30	0		124	60
6	3	Check whether the supply problem will cause a drug shortage	90	0		0	0
6	3	Check whether a Belgian generic/biosimilar medicine is available	0	0		0	30
6	3	Check whether a Belgian alternative medicine is available	0	0		0	0
6	3	Search for a foreign alternative medicine	15	0		0	0
6	3	Pharmaceutical compounding	0	0		0	0
6	3	Administration for the purchase of the alternative medicine	0	0		0	0
6	3	Repack the alternative treatment	0	0		0	0
6	3	Distribution of the alternative treatment	0	0		0	0
6	3	Communication towards hospital staff	30	0		0	0
6	3	Adapt protocols	0	0		0	0
6	3	Adapt tarification	0	0		0	0
6	3	Follow information about the supply problem	0	0		0	0
6	3	Distribution of standard treatment	0	0		0	0
6	3	Administration to finish the supply problem	3	0		0	0
6	3	Other:	0	0		0	0
6	3	Total time spent	168	0		124	90
6	4	Gathering information about a supply problem	0	0		109	20
6	4	Check whether the supply problem will cause a drug shortage	90	0		0	0
6	4	Check whether a Belgian generic/biosimilar medicine is available	30	0		0	0
6	4	Check whether a Belgian alternative medicine is available	0	0		0	0
6	4	Search for a foreign alternative medicine	10	0		0	0
6	4	Pharmaceutical compounding	0	0		0	0
6	4	Administration for the purchase of the alternative medicine	0	0		0	0
6	4	Repack the alternative treatment	0	0		0	0
6	4	Distribution of the alternative treatment	0	0		0	0
6	4	Communication towards hospital staff	0	0		0	0
6	4	Adapt protocols	0	0		0	0
6	4	Adapt tarification	0	0		0	0
6	4	Follow information about the supply problem	0	0		5	0
6	4	Distribution of standard treatment	0	0		0	0
6	4	Administration to finish the supply problem	0	0		0	0
6	4	Other:	0	0		0	0
6	4	Total time spent	130	0		114	20
6	5	Gathering information about a supply problem	30	0		54	135
6	5	Check whether the supply problem will cause a drug shortage	55	0		20	15
6	5	Check whether a Belgian generic/biosimilar medicine is available	120	0		0	0
6	5	Check whether a Belgian alternative medicine is available	0	0		0	0
6	5	Search for a foreign alternative medicine	0	0		0	0
6	5	Pharmaceutical compounding	0	0		0	0
6	5	Administration for the purchase of the alternative medicine	15	0		0	0
6	5	Repack the alternative treatment	0	0		0	0
6	5	Distribution of the alternative treatment	0	0		0	5
6	5	Communication towards hospital staff	0	0		0	2
6	5	Adapt protocols	0	0		0	0
6	5	Adapt tarification	0	0		0	0
6	5	Follow information about the supply problem	0	0		0	0
6	5	Distribution of standard treatment	0	0		0	0
6	5	Administration to finish the supply problem	0	0		0	0
6	5	Other:	0	0		0	0
6	5	Total time spent	220	0		74	155
6	6	Gathering information about a supply problem	5	0		91	258
6	6	Check whether the supply problem will cause a drug shortage	20	0		0	74
6	6	Check whether a Belgian generic/biosimilar medicine is available	5	0		0	35
6	6	Check whether a Belgian alternative medicine is available	0	0		0	5
6	6	Search for a foreign alternative medicine	0	0		0	0
6	6	Pharmaceutical compounding	0	0		0	0
6	6	Administration for the purchase of the alternative medicine	0	0		0	0
6	6	Repack the alternative treatment	0	0		0	0
6	6	Distribution of the alternative treatment	0	0		0	30
6	6	Communication towards hospital staff	0	0		0	40
6	6	Adapt protocols	0	0		0	0
6	6	Adapt tarification	0	0		0	0
6	6	Follow information about the supply problem	0	0		0	5
6	6	Distribution of standard treatment	0	0		0	0
6	6	Administration to finish the supply problem	0	0		0	15
6	6	Other:	0	0		0	15
6	6	Total time spent	30	0		91	477
6	7	Gathering information about a supply problem	30	0		115	145
6	7	Check whether the supply problem will cause a drug shortage	210	0		0	100
6	7	Check whether a Belgian generic/biosimilar medicine is available	35	0		0	5
6	7	Check whether a Belgian alternative medicine is available	10	0		0	30
6	7	Search for a foreign alternative medicine	0	0		0	20
6	7	Pharmaceutical compounding	0	0		0	0
6	7	Administration for the purchase of the alternative medicine	0	0		0	30
6	7	Repack the alternative treatment	0	0		0	0
6	7	Distribution of the alternative treatment	10	5		0	10
6	7	Communication towards hospital staff	0	0		0	50
6	7	Adapt protocols	0	0		0	0
6	7	Adapt tarification	0	0		0	0
6	7	Follow information about the supply problem	0	0		0	5
6	7	Distribution of standard treatment	10	10		0	10
6	7	Administration to finish the supply problem	0	0		0	5
6	7	Other:	0	0		0	0
6	7	Total time spent	305	15		115	410
6	8	Gathering information about a supply problem	20	5		94	251
6	8	Check whether the supply problem will cause a drug shortage	50	0		0	40
6	8	Check whether a Belgian generic/biosimilar medicine is available	10	0		0	60
6	8	Check whether a Belgian alternative medicine is available	0	0		0	0
6	8	Search for a foreign alternative medicine	0	0		0	40
6	8	Pharmaceutical compounding	0	0		0	0
6	8	Administration for the purchase of the alternative medicine	0	2		0	70
6	8	Repack the alternative treatment	0	0		0	0
6	8	Distribution of the alternative treatment	0	0		0	5
6	8	Communication towards hospital staff	0	0		0	25
6	8	Adapt protocols	0	0		0	0
6	8	Adapt tarification	0	0		0	0
6	8	Follow information about the supply problem	5	0		20	5
6	8	Distribution of standard treatment	0	0		0	0
6	8	Administration to finish the supply problem	0	0		0	10
6	8	Other:	10	0		0	0
6	8	Total time spent	95	7		114	506
6	9	Gathering information about a supply problem	0	0		40	54
6	9	Check whether the supply problem will cause a drug shortage	85	0		0	30
6	9	Check whether a Belgian generic/biosimilar medicine is available	12	0		0	0
6	9	Check whether a Belgian alternative medicine is available	43	0		0	20
6	9	Search for a foreign alternative medicine	0	0		0	30
6	9	Pharmaceutical compounding	0	0		0	0
6	9	Administration for the purchase of the alternative medicine	10	0		0	41
6	9	Repack the alternative treatment	0	15		0	0
6	9	Distribution of the alternative treatment	220	15		0	0
6	9	Communication towards hospital staff	145	0		0	70
6	9	Adapt protocols	0	0		0	0
6	9	Adapt tarification	0	0		0	0
6	9	Follow information about the supply problem	60	0		0	20
6	9	Distribution of standard treatment	0	0		0	0
6	9	Administration to finish the supply problem	0	0		0	20
6	9	Other:	60	0		0	0
6	9	Total time spent	635	60		40	285
6	10	Gathering information about a supply problem	30	0		54	265
6	10	Check whether the supply problem will cause a drug shortage	30	0		0	30
6	10	Check whether a Belgian generic/biosimilar medicine is available	35	0		0	0
6	10	Check whether a Belgian alternative medicine is available	0	0		0	0
6	10	Search for a foreign alternative medicine	0	0		0	50
6	10	Pharmaceutical compounding	0	0		0	0
6	10	Administration for the purchase of the alternative medicine	15	0		0	20
6	10	Repack the alternative treatment	0	0		0	0
6	10	Distribution of the alternative treatment	15	20		0	0
6	10	Communication towards hospital staff	15	0		0	105
6	10	Adapt protocols	0	0		0	0
6	10	Adapt tarification	0	0		0	0
6	10	Follow information about the supply problem	0	0		0	22
6	10	Distribution of standard treatment	0	0		0	0
6	10	Administration to finish the supply problem	0	0		0	50
6	10	Other:	0	0		0	0
6	10	Total time spent	140	20		54	542
6	11	Gathering information about a supply problem	20	0		48	82
6	11	Check whether the supply problem will cause a drug shortage	20	0		0	30
6	11	Check whether a Belgian generic/biosimilar medicine is available	0	0		0	0
6	11	Check whether a Belgian alternative medicine is available	0	0		0	0
6	11	Search for a foreign alternative medicine	0	0		0	0
6	11	Pharmaceutical compounding	0	0		0	0
6	11	Administration for the purchase of the alternative medicine	0	0		0	0
6	11	Repack the alternative treatment	0	0		0	0
6	11	Distribution of the alternative treatment	0	0		0	0
6	11	Communication towards hospital staff	0	0		0	15
6	11	Adapt protocols	0	0		0	0
6	11	Adapt tarification	0	0		0	0
6	11	Follow information about the supply problem	30	0		0	0
6	11	Distribution of standard treatment	0	0		0	30
6	11	Administration to finish the supply problem	0	0		0	0
6	11	Other:	10	0		0	0
6	11	Total time spent	80	0		48	157
6	12	Gathering information about a supply problem	10	0		90	109
6	12	Check whether the supply problem will cause a drug shortage	80	0		0	0
6	12	Check whether a Belgian generic/biosimilar medicine is available	10	0		0	0
6	12	Check whether a Belgian alternative medicine is available	0	0		0	0
6	12	Search for a foreign alternative medicine	0	0		0	0
6	12	Pharmaceutical compounding	0	0		0	0
6	12	Administration for the purchase of the alternative medicine	0	0		0	0
6	12	Repack the alternative treatment	0	0		0	0
6	12	Distribution of the alternative treatment	20	60		0	0
6	12	Communication towards hospital staff	30	0		0	0
6	12	Adapt protocols	0	0		0	0
6	12	Adapt tarification	0	0		0	0
6	12	Follow information about the supply problem	10	0		0	0
6	12	Distribution of standard treatment	30	35		0	0
6	12	Administration to finish the supply problem	0	50		0	0
6	12	Other:	0	0		0	0
6	12	Total time spent	190	145		90	109
6	13	Gathering information about a supply problem	0	0		5	88
6	13	Check whether the supply problem will cause a drug shortage	140	50		0	0
6	13	Check whether a Belgian generic/biosimilar medicine is available	0	0		0	0
6	13	Check whether a Belgian alternative medicine is available	0	0		0	0
6	13	Search for a foreign alternative medicine	0	0		0	0
6	13	Pharmaceutical compounding	0	0		0	0
6	13	Administration for the purchase of the alternative medicine	0	0		0	0
6	13	Repack the alternative treatment	0	0		0	0
6	13	Distribution of the alternative treatment	0	0		0	0
6	13	Communication towards hospital staff	0	0		0	0
6	13	Adapt protocols	0	0		0	0
6	13	Adapt tarification	0	0		0	0
6	13	Follow information about the supply problem	0	0		0	0
6	13	Distribution of standard treatment	0	0		0	0
6	13	Administration to finish the supply problem	0	0		0	0
6	13	Other:	0	0		0	0
6	13	Total time spent	140	50		5	88
6	14	Gathering information about a supply problem	0	0		48	171
6	14	Check whether the supply problem will cause a drug shortage	160	0		0	30
6	14	Check whether a Belgian generic/biosimilar medicine is available	30	0		0	0
6	14	Check whether a Belgian alternative medicine is available	0	0		0	0
6	14	Search for a foreign alternative medicine	0	0		0	0
6	14	Pharmaceutical compounding	0	0		0	0
6	14	Administration for the purchase of the alternative medicine	10	0		0	0
6	14	Repack the alternative treatment	0	0		0	0
6	14	Distribution of the alternative treatment	30	0		0	0
6	14	Communication towards hospital staff	30	0		0	0
6	14	Adapt protocols	10	0		0	0
6	14	Adapt tarification	10	0		0	0
6	14	Follow information about the supply problem	0	0		0	0
6	14	Distribution of standard treatment	0	0		0	0
6	14	Administration to finish the supply problem	55	0		0	0
6	14	Other:	0	0		0	10
6	14	Total time spent	280	0		48	211
6	15	Gathering information about a supply problem	90	0		44	128
6	15	Check whether the supply problem will cause a drug shortage	65	0		0	0
6	15	Check whether a Belgian generic/biosimilar medicine is available	10	0		0	0
6	15	Check whether a Belgian alternative medicine is available	20	0		0	0
6	15	Search for a foreign alternative medicine	0	0		0	0
6	15	Pharmaceutical compounding	0	0		0	0
6	15	Administration for the purchase of the alternative medicine	0	0		0	0
6	15	Repack the alternative treatment	0	0		0	0
6	15	Distribution of the alternative treatment	0	0		0	0
6	15	Communication towards hospital staff	0	0		0	0
6	15	Adapt protocols	0	0		0	0
6	15	Adapt tarification	0	0		0	0
6	15	Follow information about the supply problem	25	0		0	0
6	15	Distribution of standard treatment	80	0		0	0
6	15	Administration to finish the supply problem	5	0		0	0
6	15	Other:	0	0		0	0
6	15	Total time spent	345	0		44	128
6	16	Gathering information about a supply problem	20	0		79	115
6	16	Check whether the supply problem will cause a drug shortage	45	0		0	60
6	16	Check whether a Belgian generic/biosimilar medicine is available	0	0		0	50
6	16	Check whether a Belgian alternative medicine is available	5	0		0	0
6	16	Search for a foreign alternative medicine	0	0		0	0
6	16	Pharmaceutical compounding	0	0		0	0
6	16	Administration for the purchase of the alternative medicine	0	5		0	50
6	16	Repack the alternative treatment	0	0		0	0
6	16	Distribution of the alternative treatment	60	0		0	0
6	16	Communication towards hospital staff	50	0		0	30
6	16	Adapt protocols	0	0		0	0
6	16	Adapt tarification	0	0		0	0
6	16	Follow information about the supply problem	20	0		0	50
6	16	Distribution of standard treatment	0	0		0	0
6	16	Administration to finish the supply problem	0	0		0	0
6	16	Other:	0	0		0	0
6	16	Total time spent	205	0		79	355
6	17	Gathering information about a supply problem	0	0		25	3
6	17	Check whether the supply problem will cause a drug shortage	90	0		0	0
6	17	Check whether a Belgian generic/biosimilar medicine is available	0	0		0	0
6	17	Check whether a Belgian alternative medicine is available	0	0		0	0
6	17	Search for a foreign alternative medicine	0	0		0	0
6	17	Pharmaceutical compounding	0	0		0	0
6	17	Administration for the purchase of the alternative medicine	0	0		0	0
6	17	Repack the alternative treatment	0	0		0	0
6	17	Distribution of the alternative treatment	0	0		0	0
6	17	Communication towards hospital staff	45	0		0	0
6	17	Adapt protocols	60	0		0	0
6	17	Adapt tarification	0	0		0	0
6	17	Follow information about the supply problem	140	0		0	0
6	17	Distribution of standard treatment	15	0		0	0
6	17	Administration to finish the supply problem	0	0		0	0
6	17	Other:	0	0		0	0
6	17	Total time spent	350	5		25	3
6	18	Gathering information about a supply problem	30	0		24	85
6	18	Check whether the supply problem will cause a drug shortage	10	0		0	0
6	18	Check whether a Belgian generic/biosimilar medicine is available	0	0		0	0
6	18	Check whether a Belgian alternative medicine is available	0	0		0	0
6	18	Search for a foreign alternative medicine	0	0		0	0
6	18	Pharmaceutical compounding	0	0		0	0
6	18	Administration for the purchase of the alternative medicine	0	0		0	0
6	18	Repack the alternative treatment	0	0		0	0
6	18	Distribution of the alternative treatment	0	0		0	0
6	18	Communication towards hospital staff	10	0		0	0
6	18	Adapt protocols	0	0		0	0
6	18	Adapt tarification	0	0		0	0
6	18	Follow information about the supply problem	10	0		0	0
6	18	Distribution of standard treatment	105	0		0	0
6	18	Administration to finish the supply problem	0	0		0	0
6	18	Other:	0	0		0	5
6	18	Total time spent	165	0		24	90
6	19	Gathering information about a supply problem	0	0		3	98
6	19	Check whether the supply problem will cause a drug shortage	0	0		0	0
6	19	Check whether a Belgian generic/biosimilar medicine is available	0	0		0	0
6	19	Check whether a Belgian alternative medicine is available	0	0		0	0
6	19	Search for a foreign alternative medicine	0	0		0	0
6	19	Pharmaceutical compounding	0	0		0	0
6	19	Administration for the purchase of the alternative medicine	0	0		0	0
6	19	Repack the alternative treatment	0	0		0	0
6	19	Distribution of the alternative treatment	0	0		0	0
6	19	Communication towards hospital staff	0	10		0	0
6	19	Adapt protocols	0	0		0	0
6	19	Adapt tarification	0	0		0	0
6	19	Follow information about the supply problem	5	0		10	0
6	19	Distribution of standard treatment	0	0		0	0
6	19	Administration to finish the supply problem	0	0		0	0
6	19	Other:	0	0		0	0
6	19	Total time spent	5	0		13	98
6	20	Gathering information about a supply problem	30	0		0	85
6	20	Check whether the supply problem will cause a drug shortage	25	0		0	0
6	20	Check whether a Belgian generic/biosimilar medicine is available	0	0		0	0
6	20	Check whether a Belgian alternative medicine is available	5	0		0	0
6	20	Search for a foreign alternative medicine	5	0		0	0
6	20	Pharmaceutical compounding	0	0		0	0
6	20	Administration for the purchase of the alternative medicine	0	0		0	0
6	20	Repack the alternative treatment	0	0		0	0
6	20	Distribution of the alternative treatment	50	0		0	0
6	20	Communication towards hospital staff	40	0		0	0
6	20	Adapt protocols	0	0		0	0
6	20	Adapt tarification	0	0		0	0
6	20	Follow information about the supply problem	0	0		0	0
6	20	Distribution of standard treatment	0	0		0	0
6	20	Administration to finish the supply problem	0	0		0	0
6	20	Other:	0	0		0	0
6	20	Total time spent	155	0		0	85
6	21	Gathering information about a supply problem	60	0		0	66
6	21	Check whether the supply problem will cause a drug shortage	10	5		0	0
6	21	Check whether a Belgian generic/biosimilar medicine is available	0	0		0	0
6	21	Check whether a Belgian alternative medicine is available	0	0		0	0
6	21	Search for a foreign alternative medicine	0	0		0	0
6	21	Pharmaceutical compounding	0	0		0	0
6	21	Administration for the purchase of the alternative medicine	0	0		0	0
6	21	Repack the alternative treatment	0	0		0	0
6	21	Distribution of the alternative treatment	0	0		0	0
6	21	Communication towards hospital staff	20	0		0	0
6	21	Adapt protocols	0	0		0	0
6	21	Adapt tarification	0	0		0	0
6	21	Follow information about the supply problem	20	0		0	0
6	21	Distribution of standard treatment	0	0		0	0
6	21	Administration to finish the supply problem	20	0		0	0
6	21	Other:	0	0		0	0
6	21	Total time spent	130	0		0	66
6	22	Gathering information about a supply problem	15	0		0	102
6	22	Check whether the supply problem will cause a drug shortage	15	0		0	0
6	22	Check whether a Belgian generic/biosimilar medicine is available	0	0		0	0
6	22	Check whether a Belgian alternative medicine is available	0	0		0	0
6	22	Search for a foreign alternative medicine	0	0		0	0
6	22	Pharmaceutical compounding	0	0		0	0
6	22	Administration for the purchase of the alternative medicine	0	0		0	0
6	22	Repack the alternative treatment	0	0		0	0
6	22	Distribution of the alternative treatment	0	0		0	0
6	22	Communication towards hospital staff	0	0		0	0
6	22	Adapt protocols	0	0		0	0
6	22	Adapt tarification	0	0		0	0
6	22	Follow information about the supply problem	0	0		0	0
6	22	Distribution of standard treatment	0	0		0	0
6	22	Administration to finish the supply problem	0	0		0	0
6	22	Other:	0	0		0	0
6	22	Total time spent	30	5		0	102
6	23	Gathering information about a supply problem	30	0		0	0
6	23	Check whether the supply problem will cause a drug shortage	35	0		0	0
6	23	Check whether a Belgian generic/biosimilar medicine is available	1	0		0	0
6	23	Check whether a Belgian alternative medicine is available	1	0		0	0
6	23	Search for a foreign alternative medicine	0	0		0	0
6	23	Pharmaceutical compounding	0	0		0	0
6	23	Administration for the purchase of the alternative medicine	2	0		0	0
6	23	Repack the alternative treatment	0	0		0	0
6	23	Distribution of the alternative treatment	0	0		0	0
6	23	Communication towards hospital staff	0	0		0	0
6	23	Adapt protocols	0	0		0	0
6	23	Adapt tarification	0	0		0	0
6	23	Follow information about the supply problem	0	0		0	0
6	23	Distribution of standard treatment	0	0		0	0
6	23	Administration to finish the supply problem	0	0		0	0
6	23	Other:	0	0		0	0
6	23	Total time spent	69	0		0	0
6	24	Gathering information about a supply problem	0	0		15	0
6	24	Check whether the supply problem will cause a drug shortage	25	0		0	0
6	24	Check whether a Belgian generic/biosimilar medicine is available	2	0		0	0
6	24	Check whether a Belgian alternative medicine is available	5	0		0	0
6	24	Search for a foreign alternative medicine	0	0		0	0
6	24	Pharmaceutical compounding	0	0		0	0
6	24	Administration for the purchase of the alternative medicine	10	0		0	0
6	24	Repack the alternative treatment	0	0		0	0
6	24	Distribution of the alternative treatment	15	0		0	0
6	24	Communication towards hospital staff	20	0		0	0
6	24	Adapt protocols	0	0		0	0
6	24	Adapt tarification	0	0		0	0
6	24	Follow information about the supply problem	20	0		0	0
6	24	Distribution of standard treatment	0	0		0	0
6	24	Administration to finish the supply problem	0	0		0	0
6	24	Other:	0	0		0	0
6	24	Total time spent	97	0		15	0
6	25	Gathering information about a supply problem	25	0		16	5
6	25	Check whether the supply problem will cause a drug shortage	60	0		0	15
6	25	Check whether a Belgian generic/biosimilar medicine is available	0	0		0	0
6	25	Check whether a Belgian alternative medicine is available	23	0		0	0
6	25	Search for a foreign alternative medicine	0	0		0	0
6	25	Pharmaceutical compounding	0	0		0	0
6	25	Administration for the purchase of the alternative medicine	5	0		0	0
6	25	Repack the alternative treatment	0	0		0	0
6	25	Distribution of the alternative treatment	5	0		0	0
6	25	Communication towards hospital staff	30	0		0	0
6	25	Adapt protocols	0	0		0	0
6	25	Adapt tarification	0	0		0	0
6	25	Follow information about the supply problem	20	0		0	0
6	25	Distribution of standard treatment	20	0		0	0
6	25	Administration to finish the supply problem	25	0		0	0
6	25	Other:	0	0		0	0
6	25	Total time spent	181	0		16	20
6	26	Gathering information about a supply problem	10	0		0	33
6	26	Check whether the supply problem will cause a drug shortage	70	0		0	10
6	26	Check whether a Belgian generic/biosimilar medicine is available	0	0		0	0
6	26	Check whether a Belgian alternative medicine is available	33	0		0	0
6	26	Search for a foreign alternative medicine	0	0		0	0
6	26	Pharmaceutical compounding	0	0		0	0
6	26	Administration for the purchase of the alternative medicine	33	0		0	0
6	26	Repack the alternative treatment	0	0		0	0
6	26	Distribution of the alternative treatment	10	0		0	0
6	26	Communication towards hospital staff	31	0		0	0
6	26	Adapt protocols	0	0		0	0
6	26	Adapt tarification	0	0		0	0
6	26	Follow information about the supply problem	10	0		0	0
6	26	Distribution of standard treatment	0	0		0	0
6	26	Administration to finish the supply problem	0	0		0	0
6	26	Other:	0	0		0	0
6	26	Total time spent	197	0		0	43
7	1	Gathering information about a supply problem	10	45	0	0	30
7	1	Check whether the supply problem will cause a drug shortage	5	0	0	0	15
7	1	Check whether a Belgian generic/biosimilar medicine is available	30	0	0	0	0
7	1	Check whether a Belgian alternative medicine is available	0	0	0	0	0
7	1	Search for a foreign alternative medicine	0	0	0	0	0
7	1	Pharmaceutical compounding	0	0	0	0	0
7	1	Administration for the purchase of the alternative medicine	0	15	0	0	0
7	1	Repack the alternative treatment	90	270	90	0	0
7	1	Distribution of the alternative treatment	0	66	0	0	115
7	1	Communication towards hospital staff	60	25	0	0	35
7	1	Adapt protocols	0	0	0	0	0
7	1	Adapt tarification	0	0	0	0	0
7	1	Follow information about the supply problem	0	0	0	0	10
7	1	Distribution of standard treatment	0	5	0	0	0
7	1	Administration to finish the supply problem	0	0	0	0	5
7	1	Other:	0	0	0	0	0
7	1	Total time spent	195	426	90	0	210
7	2	Gathering information about a supply problem	0	25	0	0	70
7	2	Check whether the supply problem will cause a drug shortage	0	0	0	0	40
7	2	Check whether a Belgian generic/biosimilar medicine is available	0	0	0	0	15
7	2	Check whether a Belgian alternative medicine is available	0	0	0	0	90
7	2	Search for a foreign alternative medicine	0	5	0	0	2
7	2	Pharmaceutical compounding	0	0	0	0	0
7	2	Administration for the purchase of the alternative medicine	20	15	0	0	0
7	2	Repack the alternative treatment	15	0	0	0	0
7	2	Distribution of the alternative treatment	80	55	0	0	30
7	2	Communication towards hospital staff	10	0	0	0	46
7	2	Adapt protocols	0	0	0	0	0
7	2	Adapt tarification	0	0	0	0	0
7	2	Follow information about the supply problem	10	0	0	0	5
7	2	Distribution of standard treatment	10	0	0	0	0
7	2	Administration to finish the supply problem	0	0	0	0	0
7	2	Other:	0	0	0	0	0
7	2	Total time spent	145	100	0	0	298
7	3	Gathering information about a supply problem	80	20	0	0	154
7	3	Check whether the supply problem will cause a drug shortage	0	0	0	0	90
7	3	Check whether a Belgian generic/biosimilar medicine is available	0	0	0	0	0
7	3	Check whether a Belgian alternative medicine is available	5	0	0	0	0
7	3	Search for a foreign alternative medicine	5	0	0	0	15
7	3	Pharmaceutical compounding	0	0	0	0	0
7	3	Administration for the purchase of the alternative medicine	15	0	0	0	0
7	3	Repack the alternative treatment	16	145	90	0	0
7	3	Distribution of the alternative treatment	0	94	0	0	0
7	3	Communication towards hospital staff	25	10	0	0	30
7	3	Adapt protocols	0	0	0	0	0
7	3	Adapt tarification	0	0	0	0	0
7	3	Follow information about the supply problem	15	0	0	0	0
7	3	Distribution of standard treatment	15	0	0	0	0
7	3	Administration to finish the supply problem	0	0	0	0	3
7	3	Other:	0	0	0	0	0
7	3	Total time spent	176	269	90	0	292
7	4	Gathering information about a supply problem	20	0	0	0	109
7	4	Check whether the supply problem will cause a drug shortage	0	0	0	0	90
7	4	Check whether a Belgian generic/biosimilar medicine is available	0	0	0	0	30
7	4	Check whether a Belgian alternative medicine is available	0	0	0	0	0
7	4	Search for a foreign alternative medicine	0	0	0	0	10
7	4	Pharmaceutical compounding	0	0	0	0	0
7	4	Administration for the purchase of the alternative medicine	35	0	0	0	0
7	4	Repack the alternative treatment	45	0	0	0	0
7	4	Distribution of the alternative treatment	35	0	0	0	0
7	4	Communication towards hospital staff	45	0	0	0	0
7	4	Adapt protocols	0	0	0	0	0
7	4	Adapt tarification	5	0	0	0	0
7	4	Follow information about the supply problem	5	0	0	0	5
7	4	Distribution of standard treatment	0	0	0	0	0
7	4	Administration to finish the supply problem	0	0	0	0	0
7	4	Other:	0	0	0	0	0
7	4	Total time spent	190	0	0	0	244
7	5	Gathering information about a supply problem	30	10	0	0	84
7	5	Check whether the supply problem will cause a drug shortage	10	0	0	0	75
7	5	Check whether a Belgian generic/biosimilar medicine is available	0	0	0	0	120
7	5	Check whether a Belgian alternative medicine is available	5	0	0	0	0
7	5	Search for a foreign alternative medicine	5	0	0	0	0
7	5	Pharmaceutical compounding	0	0	0	0	0
7	5	Administration for the purchase of the alternative medicine	80	0	0	0	15
7	5	Repack the alternative treatment	0	0	80	0	0
7	5	Distribution of the alternative treatment	20	35	0	0	0
7	5	Communication towards hospital staff	65	0	0	0	0
7	5	Adapt protocols	0	0	0	0	0
7	5	Adapt tarification	0	0	0	0	0
7	5	Follow information about the supply problem	0	0	0	0	0
7	5	Distribution of standard treatment	0	0	0	0	0
7	5	Administration to finish the supply problem	0	0	0	0	0
7	5	Other:	0	0	0	0	0
7	5	Total time spent	215	45	80	0	294
7	6	Gathering information about a supply problem	0	0	0	0	96
7	6	Check whether the supply problem will cause a drug shortage	0	0	0	0	20
7	6	Check whether a Belgian generic/biosimilar medicine is available	0	0	0	0	5
7	6	Check whether a Belgian alternative medicine is available	0	0	0	0	0
7	6	Search for a foreign alternative medicine	0	0	0	0	0
7	6	Pharmaceutical compounding	0	0	0	0	0
7	6	Administration for the purchase of the alternative medicine	10	0	0	0	0
7	6	Repack the alternative treatment	0	0	0	0	0
7	6	Distribution of the alternative treatment	0	0	0	0	0
7	6	Communication towards hospital staff	25	20	0	0	0
7	6	Adapt protocols	0	0	0	0	0
7	6	Adapt tarification	0	10	0	0	0
7	6	Follow information about the supply problem	0	0	0	0	0
7	6	Distribution of standard treatment	0	0	0	0	0
7	6	Administration to finish the supply problem	0	0	0	0	0
7	6	Other:	0	0	0	0	0
7	6	Total time spent	35	30	0	0	121
7	7	Gathering information about a supply problem	45	0	0	0	145
7	7	Check whether the supply problem will cause a drug shortage	0	0	0	0	210
7	7	Check whether a Belgian generic/biosimilar medicine is available	0	0	0	0	35
7	7	Check whether a Belgian alternative medicine is available	0	0	0	0	10
7	7	Search for a foreign alternative medicine	0	0	0	0	0
7	7	Pharmaceutical compounding	0	0	0	0	0
7	7	Administration for the purchase of the alternative medicine	15	0	0	0	0
7	7	Repack the alternative treatment	0	0	60	0	0
7	7	Distribution of the alternative treatment	0	55	0	0	15
7	7	Communication towards hospital staff	30	0	0	0	0
7	7	Adapt protocols	10	0	0	0	0
7	7	Adapt tarification	0	0	0	0	0
7	7	Follow information about the supply problem	0	10	0	0	0
7	7	Distribution of standard treatment	0	50	0	0	20
7	7	Administration to finish the supply problem	10	0	0	0	0
7	7	Other:	0	0	0	0	0
7	7	Total time spent	110	115	60	0	435
7	8	Gathering information about a supply problem	85	40	0	0	119
7	8	Check whether the supply problem will cause a drug shortage	30	0	0	0	50
7	8	Check whether a Belgian generic/biosimilar medicine is available	0	5	0	0	10
7	8	Check whether a Belgian alternative medicine is available	55	0	0	0	0
7	8	Search for a foreign alternative medicine	5	0	0	0	0
7	8	Pharmaceutical compounding	0	0	0	0	0
7	8	Administration for the purchase of the alternative medicine	40	0	0	0	2
7	8	Repack the alternative treatment	0	0	0	90	0
7	8	Distribution of the alternative treatment	10	5	0	0	0
7	8	Communication towards hospital staff	130	0	0	0	0
7	8	Adapt protocols	10	0	0	0	0
7	8	Adapt tarification	10	0	0	0	0
7	8	Follow information about the supply problem	20	0	0	0	25
7	8	Distribution of standard treatment	15	0	0	0	0
7	8	Administration to finish the supply problem	10	0	0	0	0
7	8	Other:	0	0	0	0	10
7	8	Total time spent	420	50	0	90	216
7	9	Gathering information about a supply problem	20	15	0	0	40
7	9	Check whether the supply problem will cause a drug shortage	10	20	0	0	85
7	9	Check whether a Belgian generic/biosimilar medicine is available	0	0	0	0	12
7	9	Check whether a Belgian alternative medicine is available	15	0	0	0	43
7	9	Search for a foreign alternative medicine	35	0	0	0	0
7	9	Pharmaceutical compounding	0	0	0	0	0
7	9	Administration for the purchase of the alternative medicine	85	50	0	0	10
7	9	Repack the alternative treatment	0	0	0	0	15
7	9	Distribution of the alternative treatment	0	135	0	0	235
7	9	Communication towards hospital staff	65	10	0	0	145
7	9	Adapt protocols	25	0	0	0	0
7	9	Adapt tarification	5	0	0	0	0
7	9	Follow information about the supply problem	20	15	0	0	60
7	9	Distribution of standard treatment	0	35	0	0	0
7	9	Administration to finish the supply problem	0	0	0	0	0
7	9	Other:	0	0	0	0	60
7	9	Total time spent	280	280	0	0	735
7	10	Gathering information about a supply problem	20	10	0	0	84
7	10	Check whether the supply problem will cause a drug shortage	20	0	0	0	30
7	10	Check whether a Belgian generic/biosimilar medicine is available	5	0	0	0	35
7	10	Check whether a Belgian alternative medicine is available	40	0	0	0	0
7	10	Search for a foreign alternative medicine	75	0	0	0	0
7	10	Pharmaceutical compounding	0	0	0	0	0
7	10	Administration for the purchase of the alternative medicine	70	65	0	0	15
7	10	Repack the alternative treatment	0	0	0	0	0
7	10	Distribution of the alternative treatment	10	95	0	0	35
7	10	Communication towards hospital staff	45	0	0	0	15
7	10	Adapt protocols	40	0	0	0	0
7	10	Adapt tarification	0	0	0	0	0
7	10	Follow information about the supply problem	0	20	0	0	0
7	10	Distribution of standard treatment	5	70	0	0	0
7	10	Administration to finish the supply problem	0	10	0	0	0
7	10	Other:	0	0	0	0	0
7	10	Total time spent	330	270	0	0	214
7	11	Gathering information about a supply problem	20	20	30	0	68
7	11	Check whether the supply problem will cause a drug shortage	30	0	0	0	20
7	11	Check whether a Belgian generic/biosimilar medicine is available	0	0	0	0	0
7	11	Check whether a Belgian alternative medicine is available	5	0	0	0	0
7	11	Search for a foreign alternative medicine	15	0	0	0	0
7	11	Pharmaceutical compounding	0	0	0	0	0
7	11	Administration for the purchase of the alternative medicine	90	15	0	0	0
7	11	Repack the alternative treatment	0	0	0	0	0
7	11	Distribution of the alternative treatment	40	125	0	0	0
7	11	Communication towards hospital staff	65	30	0	0	0
7	11	Adapt protocols	0	0	0	0	0
7	11	Adapt tarification	10	0	0	0	0
7	11	Follow information about the supply problem	0	45	0	0	30
7	11	Distribution of standard treatment	0	15	0	0	0
7	11	Administration to finish the supply problem	0	0	0	0	0
7	11	Other:	0	0	0	0	10
7	11	Total time spent	275	250	30	0	128
7	12	Gathering information about a supply problem	20	70	0	0	100
7	12	Check whether the supply problem will cause a drug shortage	15	0	0	0	80
7	12	Check whether a Belgian generic/biosimilar medicine is available	5	0	0	0	10
7	12	Check whether a Belgian alternative medicine is available	20	0	0	0	0
7	12	Search for a foreign alternative medicine	0	0	0	0	0
7	12	Pharmaceutical compounding	0	0	0	0	0
7	12	Administration for the purchase of the alternative medicine	50	0	0	0	0
7	12	Repack the alternative treatment	0	0	75	0	0
7	12	Distribution of the alternative treatment	100	85	0	0	80
7	12	Communication towards hospital staff	170	25	0	0	30
7	12	Adapt protocols	0	0	0	0	0
7	12	Adapt tarification	0	0	0	0	0
7	12	Follow information about the supply problem	10	0	0	0	10
7	12	Distribution of standard treatment	0	25	0	0	65
7	12	Administration to finish the supply problem	35	0	0	0	50
7	12	Other:	0	0	0	0	0
7	12	Total time spent	425	205	75	0	425
7	13	Gathering information about a supply problem	5	0	0	0	5
7	13	Check whether the supply problem will cause a drug shortage	10	0	0	0	190
7	13	Check whether a Belgian generic/biosimilar medicine is available	0	0	0	0	0
7	13	Check whether a Belgian alternative medicine is available	5	0	0	0	0
7	13	Search for a foreign alternative medicine	5	0	0	0	0
7	13	Pharmaceutical compounding	0	0	0	0	0
7	13	Administration for the purchase of the alternative medicine	70	0	0	0	0
7	13	Repack the alternative treatment	0	0	0	0	0
7	13	Distribution of the alternative treatment	10	40	0	0	0
7	13	Communication towards hospital staff	95	0	0	0	0
7	13	Adapt protocols	0	0	0	0	0
7	13	Adapt tarification	0	0	0	0	0
7	13	Follow information about the supply problem	25	0	0	0	0
7	13	Distribution of standard treatment	0	5	0	0	0
7	13	Administration to finish the supply problem	0	10	0	0	0
7	13	Other:	0	0	0	0	0
7	13	Total time spent	225	55	0	0	195
7	14	Gathering information about a supply problem	10	0	0	0	48
7	14	Check whether the supply problem will cause a drug shortage	10	0	0	0	160
7	14	Check whether a Belgian generic/biosimilar medicine is available	0	0	0	0	30
7	14	Check whether a Belgian alternative medicine is available	5	0	0	0	0
7	14	Search for a foreign alternative medicine	0	0	0	0	0
7	14	Pharmaceutical compounding	0	0	0	0	0
7	14	Administration for the purchase of the alternative medicine	70	0	0	0	10
7	14	Repack the alternative treatment	0	0	0	0	0
7	14	Distribution of the alternative treatment	0	35	0	0	30
7	14	Communication towards hospital staff	65	0	0	0	30
7	14	Adapt protocols	0	0	0	0	10
7	14	Adapt tarification	0	0	0	0	10
7	14	Follow information about the supply problem	35	0	0	0	0
7	14	Distribution of standard treatment	0	20	0	0	0
7	14	Administration to finish the supply problem	65	0	0	0	55
7	14	Other:	0	0	0	0	0
7	14	Total time spent	260	55	0	0	328
7	15	Gathering information about a supply problem	20	0	0	0	134
7	15	Check whether the supply problem will cause a drug shortage	10	0	0	0	65
7	15	Check whether a Belgian generic/biosimilar medicine is available	0	0	0	0	10
7	15	Check whether a Belgian alternative medicine is available	5	0	0	0	20
7	15	Search for a foreign alternative medicine	10	0	0	0	0
7	15	Pharmaceutical compounding	0	0	0	0	0
7	15	Administration for the purchase of the alternative medicine	25	0	0	0	0
7	15	Repack the alternative treatment	0	0	45	0	0
7	15	Distribution of the alternative treatment	0	105	0	0	0
7	15	Communication towards hospital staff	15	30	0	0	0
7	15	Adapt protocols	0	0	0	0	0
7	15	Adapt tarification	10	0	0	0	0
7	15	Follow information about the supply problem	10	0	0	0	25
7	15	Distribution of standard treatment	0	25	0	0	80
7	15	Administration to finish the supply problem	0	0	0	0	5
7	15	Other:	0	0	0	0	0
7	15	Total time spent	105	160	45	0	389
7	16	Gathering information about a supply problem	15	0	0	0	99
7	16	Check whether the supply problem will cause a drug shortage	10	0	0	0	45
7	16	Check whether a Belgian generic/biosimilar medicine is available	0	0	0	0	0
7	16	Check whether a Belgian alternative medicine is available	5	0	0	0	5
7	16	Search for a foreign alternative medicine	0	0	0	0	0
7	16	Pharmaceutical compounding	0	0	0	0	0
7	16	Administration for the purchase of the alternative medicine	0	25	0	0	5
7	16	Repack the alternative treatment	0	0	40	0	0
7	16	Distribution of the alternative treatment	10	15	0	0	60
7	16	Communication towards hospital staff	30	0	0	0	50
7	16	Adapt protocols	15	0	0	0	0
7	16	Adapt tarification	0	0	0	0	0
7	16	Follow information about the supply problem	5	0	0	0	20
7	16	Distribution of standard treatment	0	40	0	0	0
7	16	Administration to finish the supply problem	15	0	0	0	0
7	16	Other:	0	0	0	0	0
7	16	Total time spent	105	80	40	0	284
7	17	Gathering information about a supply problem	5	0	0	0	25
7	17	Check whether the supply problem will cause a drug shortage	5	0	0	0	90
7	17	Check whether a Belgian generic/biosimilar medicine is available	5	0	0	0	0
7	17	Check whether a Belgian alternative medicine is available	0	0	0	0	0
7	17	Search for a foreign alternative medicine	0	0	0	0	0
7	17	Pharmaceutical compounding	0	0	0	0	0
7	17	Administration for the purchase of the alternative medicine	5	0	0	0	0
7	17	Repack the alternative treatment	0	0	0	0	0
7	17	Distribution of the alternative treatment	0	80	0	0	0
7	17	Communication towards hospital staff	15	25	0	0	45
7	17	Adapt protocols	0	0	0	0	60
7	17	Adapt tarification	10	0	0	0	0
7	17	Follow information about the supply problem	10	0	0	0	140
7	17	Distribution of standard treatment	0	55	0	0	15
7	17	Administration to finish the supply problem	25	0	0	0	0
7	17	Other:	0	0	0	0	0
7	17	Total time spent	80	160	0	0	380
7	18	Gathering information about a supply problem	10	0	0	0	54
7	18	Check whether the supply problem will cause a drug shortage	5	0	0	0	10
7	18	Check whether a Belgian generic/biosimilar medicine is available	0	0	0	0	0
7	18	Check whether a Belgian alternative medicine is available	0	0	0	0	0
7	18	Search for a foreign alternative medicine	0	0	0	0	0
7	18	Pharmaceutical compounding	0	0	0	0	0
7	18	Administration for the purchase of the alternative medicine	20	0	0	0	0
7	18	Repack the alternative treatment	0	0	0	0	0
7	18	Distribution of the alternative treatment	20	0	0	0	0
7	18	Communication towards hospital staff	0	20	0	0	10
7	18	Adapt protocols	0	0	0	0	0
7	18	Adapt tarification	10	0	0	0	0
7	18	Follow information about the supply problem	0	0	0	0	10
7	18	Distribution of standard treatment	15	0	0	0	105
7	18	Administration to finish the supply problem	0	0	0	0	0
7	18	Other:	0	0	0	0	0
7	18	Total time spent	80	20	0	0	189
7	19	Gathering information about a supply problem	5	5	0	0	3
7	19	Check whether the supply problem will cause a drug shortage	10	0	0	0	0
7	19	Check whether a Belgian generic/biosimilar medicine is available	10	0	0	0	0
7	19	Check whether a Belgian alternative medicine is available	0	0	0	0	0
7	19	Search for a foreign alternative medicine	0	0	0	0	0
7	19	Pharmaceutical compounding	0	0	0	0	0
7	19	Administration for the purchase of the alternative medicine	10	20	0	0	0
7	19	Repack the alternative treatment	0	0	0	0	0
7	19	Distribution of the alternative treatment	0	15	0	0	0
7	19	Communication towards hospital staff	45	0	0	0	10
7	19	Adapt protocols	0	0	0	0	0
7	19	Adapt tarification	0	0	0	0	0
7	19	Follow information about the supply problem	0	0	0	0	15
7	19	Distribution of standard treatment	0	0	0	0	0
7	19	Administration to finish the supply problem	0	0	0	0	0
7	19	Other:	0	0	0	0	0
7	19	Total time spent	80	40	0	0	18
7	20	Gathering information about a supply problem	0	10	0	0	30
7	20	Check whether the supply problem will cause a drug shortage	0	20	0	0	25
7	20	Check whether a Belgian generic/biosimilar medicine is available	0	0	0	0	0
7	20	Check whether a Belgian alternative medicine is available	10	0	0	0	5
7	20	Search for a foreign alternative medicine	10	0	0	0	5
7	20	Pharmaceutical compounding	0	0	0	0	0
7	20	Administration for the purchase of the alternative medicine	0	0	0	0	0
7	20	Repack the alternative treatment	0	0	0	0	0
7	20	Distribution of the alternative treatment	0	0	0	0	50
7	20	Communication towards hospital staff	40	0	0	0	40
7	20	Adapt protocols	0	0	0	0	0
7	20	Adapt tarification	0	0	0	0	0
7	20	Follow information about the supply problem	0	30	0	0	0
7	20	Distribution of standard treatment	0	60	0	0	0
7	20	Administration to finish the supply problem	15	0	0	0	0
7	20	Other:	0	0	0	0	0
7	20	Total time spent	75	120	0	0	155
7	21	Gathering information about a supply problem	0	20	0	0	60
7	21	Check whether the supply problem will cause a drug shortage	0	5	0	0	15
7	21	Check whether a Belgian generic/biosimilar medicine is available	0	0	0	0	0
7	21	Check whether a Belgian alternative medicine is available	0	0	0	0	0
7	21	Search for a foreign alternative medicine	0	0	0	0	0
7	21	Pharmaceutical compounding	0	0	0	0	0
7	21	Administration for the purchase of the alternative medicine	0	0	0	0	0
7	21	Repack the alternative treatment	0	0	60	0	0
7	21	Distribution of the alternative treatment	0	0	0	0	0
7	21	Communication towards hospital staff	0	0	0	0	20
7	21	Adapt protocols	50	0	0	0	0
7	21	Adapt tarification	10	20	0	0	0
7	21	Follow information about the supply problem	0	85	0	0	20
7	21	Distribution of standard treatment	0	40	0	0	0
7	21	Administration to finish the supply problem	0	0	0	0	20
7	21	Other:	0	0	0	0	0
7	21	Total time spent	60	170	60	0	130
7	22	Gathering information about a supply problem	0	5	0	0	15
7	22	Check whether the supply problem will cause a drug shortage	0	20	0	0	15
7	22	Check whether a Belgian generic/biosimilar medicine is available	0	0	0	0	0
7	22	Check whether a Belgian alternative medicine is available	0	0	0	0	0
7	22	Search for a foreign alternative medicine	0	0	0	0	0
7	22	Pharmaceutical compounding	0	0	0	0	0
7	22	Administration for the purchase of the alternative medicine	10	0	0	0	0
7	22	Repack the alternative treatment	0	0	0	0	0
7	22	Distribution of the alternative treatment	0	35	0	0	0
7	22	Communication towards hospital staff	0	0	0	0	0
[truncated: 5,039 more rows]

## Sheet: Information sheet
Codering PlosONE	Province	Type	#Bed	Start	Included?	Reason of exclusion
1	East Flanders	General	568	2015-04-27	Yes
2	East Flanders	General	348	2015-04-01	Yes
3	East Flanders	General	404	2015-04-27	Yes
4	West Flanders	General	224	2015-04-01	No	Admitted they did not fill in correctly
5	Antwerp	General	660	2015-04-27	Yes
6	Antwerp	General	650	2015-04-01	Yes
7	Liège	General	971	2015-04-01	Yes
8	Namur	General	370	2015-04-01	Yes
9	Hainaut	General	456	2015-04-27	Yes
10	Brussels	General	854	2015-04-01	Yes
11	Brussels	University	864	2015-04-01	Yes
12	Liège	University	895	2015-04-01	No	Admitted they did not fill in correctly
13	Walloon Brabant	General	425	2015-04-27	Yes
14	Brussels	General	217	2015-04-01	No	Admitted they did not fill in correctly
15	Antwerp	General	502	2015-04-27	No	Admitted they did not fill in correctly
16	Limburg	General	988	2015-04-01	Yes
17	West Flanders	General	267	2015-04-27	Yes
18	East Flanders	General	844	2015-04-01	Yes
19	East Flanders	Psychiatric	182	2015-05-25	Yes
20	Antwerp	General	239	2015-04-01	No	Admitted they did not fill in correctly
21	Flemish Brabant	Psychiatric	511	2015-04-01	Yes
22	Flemish Brabant	University	1883	2015-04-01	Yes

## Sheet: Week
Week	Actual date
1	2015-04-01
2	2015-04-06
3	2015-04-13
4	2015-04-20
5	2015-04-27
6	2015-05-04
7	2015-05-11
8	2015-05-18
9	2015-05-25
10	2015-06-01
11	2015-06-08
12	2015-06-15
13	2015-06-22
14	2015-06-29
15	2015-07-06
16	2015-07-13
17	2015-07-20
18	2015-07-27
19	2015-08-03
20	2015-08-10
21	2015-08-17
22	2015-08-24
23	2015-08-31
24	2015-09-07
25	2015-09-14
26	2015-09-21
