# Supplementary material for: Time spent by Belgian hospital pharmacists on supply disruptions and drug shortages: An exploratory study
Source: PLoS One. 2017 Mar 28;12(3):e0174556. doi: 10.1371/journal.pone.0174556 (PMC5370124; doi:10.1371/journal.pone.0174556)
Supplement: S2 Dataset — (XLSX) [file pone.0174556.s004.xlsx]

## Sheet: All reported drug shortages
Hospital	Medicin; dose; package	Company	How communicated?	Did supply disruption cause a drug shortage?	API	If drug shortage, domestic or foreign solution?	Alternative medicine; dose; Package	Alternative Company	ATC
8	Arome de banane	Fagron	Order was not delivered	Yes	other API	domestic
7	Billar; 500mg		Order was not delivered	Yes	Geen alternative
11	BMF poudre; 200mg; 4	Nutricia	Order was not delivered	Yes	same API	domestic	same product	same company
15	Aciclovir; 500mg	Hospira	Order was not delivered	Yes	same API	domestic	smaller dose	same company
8	Cantharone	Dormer	company	No, sufficient stock
6	Evian spray 150gr	Escapo	Order was not delivered	Yes	Geen alternative
22	HAL allergeen boompollen; -: D3	HAL Allergy	company	Yes	Geen alternative
8	Ipasept; 70°; 1L	VWR Internationaal	company	Yes	other API	domestic	Ipa 30/70; 500 of 950ml
22	Mepacreme; 100mg	Pharma International	Wholesaler	Yes	Geen alternative
6	Nutrison Advance Peptisorb; 1L; 8	Nutricia	Order was not delivered	No, sufficient stock
6	Nutrison Peptisorb; 1L	Nutricia	Order was not delivered	Yes	same API	domestic	same product	othere Wholesaler
8	Pentaho	BAS	Order was not delivered	Yes		Foreign alternative
3	Proshield Plus huidbeschermer	Smith and Nephew	Order was not delivered	No, sufficient stock
11	Albumine 20%; 100ml	CAF-DCF Rode kruis	company
14	Albumine 20%; 100ml	CAF-DCF Rode kruis		Yes	same API	domestic	same product	othere campus
4	Albumine 20%; 100ml	CAF-DCF Rode kruis	Order was not delivered	No, sufficient stock
17	Proshield Plus huidbeschermer	Smith and Nephew	Order was not delivered	Yes		domestic	mitosyl
2	Rhinovita neuszalf; 17g	Labina	Wholesaler	Yes	other API	domestic	Osmaleine neuszalf
15	Albumine 20%; 100ml	CAF-DCF Rode kruis	Order was not delivered	Yes	same API	domestic	Alburex 20% 100ml
21	Tanal suppo		Wholesaler	Yes
8	Vaseline Boriquée; 10%; 30g	Sterop	company	Yes	same API	domestic	pharmaceutical compounding
12	Albumine 20%; 100ml	CAF-DCF Rode kruis	Order was not delivered	No, sufficient stock
22	Vasopremen; 20IE/ml	Pharma International	company	Yes	other API	Foreign alternative	Vasostrict	other company
11	Vitapanthol neuszalf; 16,5g	New Davigo	Order was not delivered	Yes	same API	domestic	same product	othere Wholesaler
7	Zantac; 150mg; 112co	GSK	company	Yes	same API	domestic	same product	other company
5	Aldactone; 25mg; 50co	Pharma Logistics
4	Aldactone; 25mg; 50co	Pfizer	company	Yes	same API	domestic	Spironolactone EG; 25mg; 100	other company
11	Zantac; 150mg; 112co	GSK	Order was not delivered	Yes	other API		Ranitidine EG; 150mg;	other company
20	Aldactone; 25mg; 50co	Pfizer	Order was not delivered	Yes	same API	domestic	Aldactone 50mg
1	Zantac; 150mg; 112co	GSK	company	Yes	same API	domestic	Ranitidine 150mg	other company
16	Zantac; 300mg; 56co	GSK	Order was not delivered	Yes	same API	domestic	Ranitidine; 300mg;	other company
4	Aldactone; 25mg; 50co	Pfizer	Order was not delivered	No, sufficient stock
15	Aldactone; 25mg; 50co	Pfizer	Order was not delivered	No, sufficient stock
2	Zantac; 300mg; 56co	GSK	Order was not delivered	Yes	same API	domestic	Ranitidine 300mg	other company
6	Zantac; 300mg; 56co	GSK	Order was not delivered	Yes	same API	domestic	Ranitidine EG; 150mg;	other company
2	Pantomed; 20mg; 50co	Takeda Belgium	Order was not delivered	Yes	same API	domestic	same product
4	Aldomet tab; 250mg; 100 co	Copharma	Order was not delivered	Yes	same API	domestic	same product	othere Wholesaler
16	Alkeran inj	GSK
5	Alkeran; 2mg; co	Pfizer
11	Pantomed; 20mg; 50co	Takeda Belgium	Order was not delivered	Yes	same API	domestic	same product	othere Wholesaler
3	Pantomed; 20mg; 50co	Takeda Belgium	Order was not delivered	No, sufficient stock
17	Pantomed; 20mg; 50co	Takeda Belgium	Order was not delivered	Yes	same API	domestic	othere verpakkingsgrootte	same company
11	Nexium; 20mg; 50co	Astra Zeneca	Order was not delivered	Yes	same API		same product	othere Wholesaler
6	Primperan; 10mg; 2mlx6	Sanofi	company	Yes	other API	domestic	Litican IV	same company
6	Primperan; 10mg; 2mlx6	Sanofi	company	Yes	other API	domestic	Primperan co + siroop (PO toediening)	same company
3	Primperan; 10mg; 2mlx6	Sanofi	Order was not delivered	Yes	other API		Litican co
4	Aspegic inj; 500mg; 6x5ml	Sanofi	company	No, sufficient stock
14	Aspegic inj; 500mg; 6x5ml	Sanofi	Order was not delivered	No, sufficient stock
10	Primperan; 10mg; 2mlx6	Sanofi	Order was not delivered	Yes	other API		Litican amp
16	Primperan; 10mg; 2mlx6	Sanofi	Called to company for more information	Yes
1	Primperan; 10mg; 2mlx6	Sanofi	company	Yes	other API		Litican Inj
11	Primperan; 10mg; 2mlx6	Sanofi	Order was not delivered	Yes	same API		same product
1	Primperan; 10mg; 2mlx6	Sanofi	Order was not delivered	Yes	other API		Litican
1	Primperan; 10mg; 2mlx6	Sanofi	company	Yes	other API	domestic	Litican inj
8	Primperan; 10mg; 2mlx6	Sanofi	Order was not delivered	No, sufficient stock
13	Primperan; 10mg; 2mlx6	Sanofi	company	Yes	other API	domestic	Ondansetron 4mg/2ml	other company
9	Aspegic inj; 500mg; 6x5ml	Sanofi	company
11	Primperan; 10mg; 2mlx6	Sanofi	Other	Yes	same API	domestic	same product	Othere Wholesaler
4	Atarax; 25mg; 50co	Pharma Logistics	Order was not delivered	No, sufficient stock
5	Augmentin; 2g/200mg	GSK	Order was not delivered
15	Augmentin P1g/100mg	GSK	Order was not delivered	Yes	same API	domestic	higher dose	same company
5	Augmentin P1g/100mg	GSK	company
16	Primperan; 10mg; 2mlx6	Sanofi	company	No, sufficient stock
15	Augmentin P500mg/50mg	GSK	Order was not delivered	Yes	same API	domestic	higher dose	same company
9	Augmentin P500mg/50mg	GSK	company
4	Augmentin P500mg/50mg	GSK	Order was not delivered	No, sufficient stock
4	Augmentin P500mg/50mg	GSK	Order was not delivered	Yes	other API	domestic	combinatie
11	Primperan; 10mg; 2mlx6	Sanofi	Order was not delivered	Yes	same API		same product	othere Wholesaler
5	Augmentin P500mg/50mg	GSK	company
6	Primperan; 10mg; 2mlx6	Sanofi	company	Yes	other API	Foreign alternative	Metoclopramide	other company
5	Augmentin P500mg/50mg	GSK
6	Primperan; 10mg; 2mlx6	Sanofi	Order was not delivered	Yes	other API	domestic	Litican IV
5	Augmentin retard 1g/62,5mg;	GSK	Order was not delivered
3	Primperan; 10mg; 2mlx6	Sanofi	company	Yes	other API	Foreign alternative	Metoclopramide	other company
1	Primperan; 10mg; 2mlx6	Sanofi	company	Yes	other API	domestic	Litican
17	Primperan; 10mg; 2mlx6	Sanofi	company	No, sufficient stock
10	Primperan; 10mg; 2mlx6	Sanofi	Order was not delivered	No, sufficient stock
5	Augmentin; 2g/200mg	GSK	company
9	Primperan; 10mg; 2mlx6	Sanofi	Order was not delivered	Yes	other API	domestic	Litican
8	Primperan; 10mg; 2mlx6	Sanofi	Order was not delivered	No, sufficient stock
15	Augmentin; 500/125mg	GSK	Order was not delivered	No, sufficient stock
4	Augmentin; 500/125mg	GSK	Order was not delivered	Yes	other API	domestic	Augmentin + Clamoxyl
7	Primperan; 10mg; 2mlx6	Sanofi	company	No, sufficient stock
7	Primperan; 10mg; 2mlx6	Sanofi	company	Yes	same API	Foreign alternative	same product	other company
4	Augmentin; 500/50iv; 10	GSK	Order was not delivered	No, sufficient stock
5	Avelox	Bayer	Called to company for more information
11	Motilium enfant suppo; 30mg	Johnson & Johnson	Order was not delivered	No, sufficient stock
6	Litican amp; 50mg ; 6x2ml	Sanofi	Order was not delivered	Yes	other API	domestic	Primperan amp	same company
6	Litican amp; 50mg ; 6x2ml	Sanofi	Order was not delivered	Yes	other API	domestic	Litican Co	same company
4	Avelox; 400mg; 80co	Bayer	Order was not delivered	Yes	same API	domestic	same product	same company
11	Avelox; 400mg; 80co	Bayer	Order was not delivered		same API	domestic	same product	othere Wholesaler
22	Litican amp; 50mg ; 6x2ml	Sanofi	Order was not delivered	Yes	same API	Foreign alternative	Litican amp	other company
9	Litican amp; 50mg ; 6x2ml	Sanofi	company	Yes	Geen alternative		Litican co
15	Avelox; 400mg; 80co	Bayer	Order was not delivered	Yes	same API	domestic	same product
3	Litican amp; 50mg ; 6x2ml	Sanofi	Other	Yes	Other API		Primperan amp of Litican co
8	Litican amp; 50mg ; 6x2ml	Sanofi	company	Yes	other API	domestic	Primperan inj of litican co
6	Bactroban huidzalf	GSK	company
16	Litican amp; 50mg ; 6x2ml	Sanofi	Order was not delivered	Yes	same API	Foreign alternative	Limican; 50mg/2ml; 6x2ml
17	Bactroban huidzalf	GSK	company
11	Litican amp; 50mg ; 6x2ml	Sanofi	Order was not delivered	Yes	other API		Primperan inj
13	Litican amp; 50mg ; 6x2ml	Sanofi	company	Yes	same API	Foreign alternative	same product	other company
2	Litican amp; 50mg ; 6x2ml	Sanofi	company	Yes	same API	Foreign alternative	limican 50mg/2ml
15	Bactroban neuszalf	GSK	Order was not delivered	Yes	other API		Fucidine	other company
16	Litican amp; 50mg ; 6x2ml	Sanofi	Order was not delivered	Yes
6	Litican amp; 50mg ; 6x2ml	Sanofi	company	Yes	other API	domestic	Primperan	other company
5	Bactroban neuszalf	GSK
20	Bactroban neuszalf; 15g	GSK	company	No, sufficient stock
6	Litican amp; 50mg ; 6x2ml	Sanofi	company	No, sufficient stock
1	Litican amp; 50mg ; 6x2ml	Sanofi	company	No, sufficient stock
4	Bactroban neuszalf; 3g	GSK	Order was not delivered	No, sufficient stock
20	Bactroban neuszalf; 3g	GSK	company	No, sufficient stock
5	Litican amp; 50mg ; 6x2ml	Sanofi	company	Yes	other API
10	Litican amp; 50mg ; 6x2ml	Sanofi	company	Yes	same API	domestic	same product
9	Litican amp; 50mg ; 6x2ml	Sanofi	Order was not delivered	No, sufficient stock
4	Bactroban neuszalf; 3g	GSK	Order was not delivered	No, sufficient stock
7	Litican amp; 50mg ; 6x2ml	Sanofi	company	Yes	other API	domestic	Primperan
6	Ondansetron EG; 8mg; 10co	Omega Pharma		No, sufficient stock
17	Bactroban neuszalf; 3g	GSK	company
1	Ondansetron EG; 8mg; 10co	EG	Order was not delivered	No, sufficient stock
1	Bactroban zalf; 15g	GSK	company
1	Bactroban zalf; 3g	GSK	company
9	Zofran Zydis; 8mg; 10	GSK	Order was not delivered	Yes	same API	domestic		other company
16	Zofran Zydis; 8mg; 10	GSK	Order was not delivered	No, sufficient stock
16	Zofran Zydis; 8mg; 10	GSK	Order was not delivered	Yes	same API	domestic	Ondansetron 8mg co	other company
5	Betamine; 474,5mg; 50co	Kela	Order was not delivered
11	Zofran Zydis; 8mg; 10	GSK	Order was not delivered	No, sufficient stock
7	Zofran Zydis; 8mg; 10	GSK	company	Yes	same API	domestic	Ondansetron 8mg co	other company
11	Wylaxine comp; 120mg; 20	Omega Pharma	Order was not delivered	No, sufficient stock
9	Wylaxine comp; 120mg; 20	Omega Pharma	Other hospital	No, sufficient stock
11	Prunasine Phyto siroop; 200ml	Takeda Belgium	Order was not delivered	No, sufficient stock
11	Bifiteral; 1	BGP Products Belgium SPRL	Order was not delivered	Yes				othere Wholesaler
6	Lactulose 15ml; 5x20 zakjes	Omega Pharma	company	Yes
2	Orisel junior; 13,2g; 6zakjes	Patch Pharma	Order was not delivered	Yes
21	ORS; 13,2g; 20zakjes	Nutricia	Wholesaler	Yes	other API		Sopaiyx
10	ORS; 13,2g; 96zakjes	Nutricia	company	Yes	same API	domestic	pharmaceutical compounding
6	ORS; 1x6zakjes	Nutricia	Order was not delivered	Yes	same API	domestic	Protectis ORS	other company
22	ORS; 1x6zakjes	Nutricia	Order was not delivered	Yes	other API	domestic	Soparyx zakje
21	Entocort; 3mg		Wholesaler	No, sufficient stock
4	Biclar; 250mg; 10co	Mylan	Order was not delivered	No, sufficient stock
6	Enterol; 250 mg;	Pharmalogistics	Order was not delivered	No, sufficient stock
11	Creon 40000; 400mg; 100co	BGP Products Belgium SPRL		Yes	same API		Creon 25000 en 10000
22	Creon 40000; 400mg; 100co	Mylan	company	Yes	same API		othere dosis
6	Creon 40000; 400mg; 100co	Mylan	Order was not delivered	No, richtlijnen voor gebruik van product zijn aangepast
3	Creon 40000; 400mg; 100co	Movianto	Order was not delivered	Yes	same API	domestic	othere dosis
10	Creon 40000; 400mg; 100co	Abbott	Order was not delivered	No, sufficient stock
11	Glucophage; 500mg; 60co	Merck SA	Order was not delivered	No, sufficient stock
21	Glucophage; 500mg; UD	Merck SA	company	No, sufficient stock
9	Metformax; 850mg; 120 co	Menarini	Order was not delivered	Yes	same API	domestic	Metformax 850mg	othere Wholesaler
21	Supradyn energy co		Wholesaler	Yes	same API	domestic	omnibianta integral
8	Calcium S Forte; 500mg	Sandoz	Order was not delivered
21	D-Vital; 500/440; 30zakjes	Will Pharma	Wholesaler	No, sufficient stock
11	Vit B12 amp; 1000µg/ml; 5x1ml	Sterop	Order was not delivered	Yes	same API	domestic	Vit B12	othere Wholesaler
11	Vitamine B1 sterop; 100mg; 100	Sterop	Order was not delivered	Yes	same API	domestic	same product	othere Wholesaler
11	Vitamine B6 Sterop; 100mg; 100x2ml	Sterop	Order was not delivered	No, sufficient stock
10	Vitamine E; 300mg; 100amp	Sterop	Order was not delivered	Yes	Geen alternative
21	Befact Forte; 100co		Wholesaler	No, sufficient stock
11	Calcidia; 0,8g; 100x10ml	Sterop	Order was not delivered	Yes	same API	domestic	same product	other ziekenhuis
11	Calcidia; 3,85g; 20zakjes	Pharma Belgium	Order was not delivered	Yes	Geen alternative
8	Calcium S Forte; 500mg	Sandoz	company	Yes	same API	Foreign alternative	Calcium Forte	same company
17	Calcium Sandoz; 500mg; 30zakjes	Sandoz	Order was not delivered	Yes		domestic	D-Vital zakjes
16	Steovit kauwtablet; 1000mg/800E; 50	Takeda Belgium	company	No, sufficient stock
6	Steovit kauwtablet; 1000mg/800E; 50	Takeda Belgium	Order was not delivered	No, sufficient stock
6	Steovit kauwtablet; 1000mg/800E; 50	Takeda Belgium	company	No, sufficient stock
19	Steovit kauwtablet; 1000mg/800E; 50	Takeda Belgium	Order was not delivered	Yes	same API	domestic	bruistablet	same company
6	Steovit kauwtablet; 100mg/800E; 50	Takeda Belgium	Order was not delivered	No, sufficient stock
11	Steovit kauwtablet; 100mg/800E; 50	Takeda Belgium	Order was not delivered	No, sufficient stock
8	Cefepim Fresenius; 2gr; 10	Fresenius Kabi	Order was not delivered
11	Steovit kauwtablet; 100mg/800E; 50	Takeda Belgium	Order was not delivered	Yes	same API		D-vital 880/1g zakje
14	Cefepim Fresenius; 2gr; 10	Fresenius Kabi	Order was not delivered	Yes	same API	domestic	Cefepim 1g	same company
9	URO 3000 NaCl; 3L; 4 zakjes	Aguettant	company	No, sufficient stock
3	Cardiphar; 80mg; 120co	TEVA	company	Yes	other API	domestic	Aspegic
10	Integrillin; 0,75mg/ml; 100ml	GSK	Order was not delivered	No, sufficient stock
10	Integrilin; 0,75mg/ml; 100ml	GSK	company	No, sufficient stock
9	Integrilin; 0,75mg/ml; 1L	GSK	company	No, sufficient stock
8	Circadin; 2mg	Takeda Belgium	Order was not delivered
10	Integrilin; 2mg/ml; 10ml	GSK	Order was not delivered	Yes	other API		Reopro
16	Konakion inj; 10mg; 10x1ml	Roche	Order was not delivered	No, sufficient stock
1	Cofact; 500IU; 1	CAF-DCF Rode kruis	company	Yes			Octaplex 500IU
15	Cisplatine; 100ml	Hospira	company	Yes	same API	domestic	same product	other company
15	Cisplatine; 50mg; 50ml	Hospira	company	Yes	same API	domestic	same product	other company
3	Cofact; 500IU; 1	CAF-DCF Rode kruis	company	Yes	same API		Octaplex 500IU	other company
9	Claforan; 2g;	Sanofi	company		same API	domestic	smaller dose
13	URO 3000 Glycine 3L	Aguettant	company	Yes	same API	domestic	same product	other company
9	URO 3000 Glycine; 3l; 4zakjes	Aguettant	company	Yes	same API	domestic	URO 3000 Glycine	other company
20	Cofact; 500IU; 1	CAF-DCF Rode kruis	company	Yes	other API	domestic	Carfidex; 500IU	other company
10	Albumine 20%; 100ml	CAF-DCF Rode kruis	Order was not delivered	No, sufficient stock
4	Cofact; 500IU; 1	CAF-DCF Rode kruis	Order was not delivered	Yes	same API	Foreign alternative
4	Cofact; 500IU; 1	CAF-DCF Rode kruis	Order was not delivered	Yes	same API	domestic	Octaplex 500IU	other company
9	Albumine 20%; 100ml	CAF-DCF Rode kruis	company	No, sufficient stock
16	Albumine 20%; 100ml	CAF-DCF Rode kruis	company	Yes	same API	domestic	albunorm 20% 100ml
2	Albumine 20%; 100ml	CAF-DCF Rode kruis	Other	Yes	Geen alternative
22	Albumine 20%; 100ml	CAF-DCF Rode kruis	Order was not delivered	Yes	same API	domestic	Alburex 20% 100ml of Albunam 20% 100ml
5	Albumine 20%; 100ml	CAF-DCF Rode kruis	company	Yes	same API	domestic	Alburese	other company
5	Albumine 20%; 100ml	CAF-DCF Rode kruis	Order was not delivered	No, sufficient stock
16	Sopp 4%; 400ml	CAF-DCF Rode kruis	Order was not delivered	Yes	same API	domestic	smaller package	same company
15	Corotrope; 10mg/ml; 10x10ml	Sanofi	Order was not delivered	Yes
6	Sopp 4%; 400ml	CAF-DCF Rode kruis	company	No, sufficient stock
16	Sopp 4%; 400ml	CAF-DCF Rode kruis	company	Yes	same API		Sopp 250ml
22	Sopp 4%; 400ml	CAF-DCF Rode kruis	Order was not delivered	No, sufficient stock
1	Corotrope; 10mg/ml; 10x10ml	Sanofi	Order was not delivered
8	SOPP - SSPP 4%; 400ml		company	No, sufficient stock
1	Glucose 5%; 10x1L	Baxter	company	Yes	same API	domestic	smaller package
8	Glucose 5%; 1L	Macopharma	Order was not delivered	Yes	same API	domestic	othere dosis	same company
22	Glucose; 5%; 10x1l	Baxter	Order was not delivered	No, sufficient stock
1	Glucose; 5%; 1L	Baxter	Order was not delivered	Yes	same API	domestic	Glucose; 5%/500ml
9	Glucose; 5%; 20x1l	Baxter	Order was not delivered	No, sufficient stock
5	NaCl 0,9%; 500ml	Baxter	Order was not delivered	No, sufficient stock
3	Plasmalyte 500cc	Baxter	Order was not delivered	No, sufficient stock
22	NaCl 0,9%; 500ml	Baxter	company	Yes	same API	domestic	same product	other company
1	NaCl 0,9%; 500ml	Baxter	Order was not delivered	No, sufficient stock
22	NaCl 0,9%; 6x1L	Braun	Order was not delivered	Yes	same API	domestic	same product	other company
22	Uromatic NaCl 0,9%; 3000ml	Baxter	company	Yes	same API		same product	other company
11	Dalacin C; 600mg; 4ml	Pfizer	Order was not delivered
21	Baxter glucose 5%: 1L	Baxter	company	Yes	same API	domestic	same product	othere Wholesaler
22	Linisol; 2%; 20	Braun	company	Yes	same API	domestic	Xylocaine amp; 2%	other company
14	Dalacin T Lotion; 30ml	Pfizer	Order was not delivered	Yes	Geen alternative
8	Effortil; 5mg; 50co	Boehringer Ingelheim		Yes	other API	Foreign alternative	Astonin of Gutron	other company
22	Isuprel; 0,2mg/ml;5ml	Hospira	company	Yes	same API	Foreign alternative	Isoprenaline	other company
4	Davitamon-D aquosum; 25ml	Omega Pharma	Order was not delivered	Yes	same API	domestic	same product	othere Wholesaler
9	Isuprel; 0,2mg/ml;5ml	Eumedica	Other hospital	Yes	same API	Foreign alternative	Isoprenaline	Other company
4	Depo-Medrol spuit; 40mg; 3	Pfizer	company	Yes	same API	domestic	Depo-Medrol 40 mg vial	same company
4	Depo-Medrol spuit; 80mg; 1	Pfizer	company	Yes	same API	domestic	Depo-Medrol 80mg vial	same company
11	Noradrenaline; 4mg; 4mlx10	Aguettant	Order was not delivered	No, sufficient stock
16	Corotrope; 10mg/ml; 10x10ml	Sanofi	Order was not delivered	Yes	same API	Foreign alternative	same product	same company
16	Corotrope; 10mg/ml; 10x10ml	Sanofi	company	Yes	same API	Foreign alternative	Corotrope inj
16	Corotrope; 10mg/ml; 10x10ml	Sanofi	company	Yes	same API	Foreign alternative	Corotrope inj
11	Dexdor; 200mcg; 5x2ml	Eumedica	Order was not delivered
11	Corotrope; 10mg/ml; 10x10ml	Sanofi	company	No, sufficient stock
9	Corotrope; 10mg/ml; 10x10ml	Sanofi	company	No, sufficient stock
10	Corotrope; 10mg/ml; 10x10ml	Sanofi	company	No, sufficient stock
4	Diamox; 250mg; 25co	Tramedico	Order was not delivered	Yes	other API		pharmaceutical compounding
1	Solinitrina; 50mg; 10mlx50	Internationale apotheek	company	Yes	Geen alternative
1	Diamox; 250mg; 25co	Tramedico	company
22	Cedocard; 10mg; 100D	Takeda Belgium	company	Yes	other API	domestic	Cedocard 5mg
14	Diamox; 250mg; 25co	Tramedico	Other	Yes
22	Cedocard; 10mg; 100D	Takeda Belgium	company	Yes	other API	domestic	Cedocard 20mg
4	Diamox; 250mg; 30co	Tramedico	Order was not delivered	Yes	same API	domestic	pharmaceutical compounding
16	Cedocard; 10mg; 100D	Takeda Belgium	Order was not delivered	Yes	same API	domestic	Cedocard 200mg
13	Lasix; 250 mg; 6x25ml	Sanofi	company	Yes	same API	domestic	Lasix amp; 20mg/2ml
8	Lasix; 250 mg; 6x25ml	Sanofi	company	Yes	same API	domestic	Lasix 20mg/2ml
11	Lasix; 250 mg; 6x25ml	Sanofi	Order was not delivered	Yes	same API		Lasix 20mg
17	Diflucan; 200mg; 10caps	Pfizer	company
6	Lasix; 250 mg; 6x25ml	Sanofi	company	No, sufficient stock
6	Lasix; 250 mg; 6x25ml	Sanofi	Order was not delivered	No, sufficient stock
22	Diflucan; 200mg; 20caps	Pfizer
20	Diflucan; 200mg; 20caps	Pfizer	company	No, sufficient stock
6	Lasix; 250 mg; 6x25ml	Sanofi	company	No, sufficient stock
11	Lasix; 250 mg; 6x25ml	Sanofi	company	Yes	other API		Lasix 20mg of Buzimex
9	Lasix; 250 mg; 6x25ml	Sanofi	company	No, sufficient stock
17	Diflucan; 200mg; 20caps	Pfizer	company
10	Lasix; 250 mg; 6x25ml	Sanofi	company	No, sufficient stock
16	Lasix; 250 mg; 6x25ml	Sanofi	company	No, sufficient stock
15	Dipidolor amp; 10mg/ml	Yesnssen Benelux	Order was not delivered	Yes	Geen alternative
15	Dipidolor amp; 10mg/ml	Yesnssen Benelux	company	Yes	Geen alternative
1	Lasix; 250 mg; 6x25ml	Sanofi	Order was not delivered	Yes	same API	domestic	Lasix 20mg
1	Lasix; 250 mg; 6x25ml	Sanofi	company	No, sufficient stock
17	Lasix; 250 mg; 6x25ml	Sanofi	company	No, sufficient stock
4	Dipidolor amp; 10mg/ml; 10x2ml	Yesnssen Benelux	company	No, sufficient stock
6	Dipidolor amp; 10mg/ml; 30x2ml	Yesnssen Benelux	Other
1	Lasix; 250 mg; 6x25ml	Sanofi	Order was not delivered	Yes	same API		Lasix 40mg
7	Lasix; 250 mg; 6x25ml	Sanofi	company	Yes	same API	Foreign alternative	Furosemin	other company
11	Scheriproct zalf; 30g	Bayer	Order was not delivered	No, sufficient stock
11	Scheriproct zalf; 30g	Bayer	Order was not delivered	Yes	same API	domestic	same product	othere Wholesaler
16	Sotalex; 160mg; 50co	Bristol-Myers Sqibb		Yes	same API	domestic	Sotatol; 160mg; 100co	other company
22	Sotalex; 160mg; 50co	Bristol-Myers Sqibb	company	No, sufficient stock
16	Sotalex; 160mg; 50co	Bristol-Myers Sqibb	Order was not delivered	Yes	same API	domestic	Sotalol Mylan 160mg	other company
11	Sotalex; 160mg; 50co	Bristol-Myers Sqibb	Order was not delivered	Yes	same API		generic medicine
20	Dipidolor amp; 10mg/ml; 30x2ml	Yesnssen Benelux	company	Yes	other API		Tijdelijk morfine
6	Dipidolor amp; 10mg/ml; 5x2ml	Yesnssen Benelux	Other
6	Sotalex; 160mg; 50co	Bristol-Myers Sqibb	Order was not delivered	Yes	same API	domestic	Sotalol Sandoz 160mg 56cp	other company
1	Sotalex; 160mg; 50co	Bristol-Myers Sqibb	company	No, sufficient stock
14	Diprivan 2% TCI spuit	Astra Zeneca	company	Yes	other API	domestic	propolipide	other company
7	Emconcor; 2,5mg	Merck SA	Order was not delivered	Yes	same API	domestic	othere verpakkingsgrootte
22	Verapamil amp; 5	Pharma International	Wholesaler	Yes	same API	Foreign alternative	Isoptine amp
6	Progor; 240mg; 56co	Omega Pharma	Order was not delivered	Yes	same API	domestic	smaller dose	same company
16	Aldactone; 25mg; 50co	Pfizer	Order was not delivered	Yes	same API	domestic	Spironolactone EG; 25mg; 100	other company
13	Aldactone; 25mg; 50co	Pfizer	Order was not delivered	Yes	same API	domestic	Spironolactone EG; 25mg; 100	other company
2	Aldactone; 25mg; 50co	Pfizer	Order was not delivered	No, sufficient stock
11	Aldactone; 25mg; 50co	Pfizer	Order was not delivered	No, sufficient stock
20	Dogmatil inj; 100mg; 2mlx6	Sanofi	company	No, sufficient stock
3	Aldactone; 25mg; 50co	Pfizer	Other	No, sufficient stock
11	Aldoctone; 25mg; 50co	Pfizer	Order was not delivered	Yes	same API		same product	othere Wholesaler
12	Duracef; 500mg; 16	Pharma Logistics	Order was not delivered
16	Nicotinell 14 TTS; 21	Novartis Pharma	company	No, sufficient stock
16	Nicotinell 14 TTS; 21	Novartis Pharma	company	No, sufficient stock
16	Nicotinell 21 TTS; 21	Novartis Pharma	company	No, sufficient stock
1	Nicotinell; 14TTS; 21	Novartis Pharma	Order was not delivered	Yes	same API	domestic	Nicquitin
1	Nicotinell; 21TTS; 21	Novartis Pharma	Order was not delivered	Yes	same API	domestic	Nicquitin
5	Effortil	Boehringer Ingelheim	Order was not delivered
5	Effortil	Boehringer Ingelheim
4	Effortil; 5mg; 50co	Boehringer Ingelheim	Order was not delivered	Yes	Geen alternative
21	Nicotinell; 21TTS; 21	Novartis Pharma	Wholesaler	No, richtlijnen voor gebruik van product zijn aangepast
4	Effortil; 5mg; co	Boehringer Ingelheim	company	Yes	Geen alternative
8	Candesartan Plus HCT	EG	company	No, sufficient stock
11	Lipitor; 20mg; 100co	Pfizer	Order was not delivered	No, sufficient stock
6	Questran; 4g; 50zakjes	Bristol-Myers Sqibb	company	No, sufficient stock
21	Questran; 4g; 50zakjes	Bristol-Myers Sqibb	Wholesaler	Yes
9	Daktarin spray; 100g	Johnson & Johnson	Order was not delivered	Yes	same API	domestic	same product	othere Wholesaler
5	Enterol	Pharma Logistics	Order was not delivered
11	Daktarin spray; 60	Johnson & Johnson	Order was not delivered	Yes	same API		same product	othere Wholesaler
16	Daktarin spray; 60	Johnson & Johnson	company	No, sufficient stock
16	Daktarin spray; 60	Johnson & Johnson	Order was not delivered	No, sufficient stock
12	Epirubicine Accord; 200mg/100ml; 1	Accord	Order was not delivered	Yes	same API	domestic	othere dosis	same company
22	Collodium	Fagron	Order was not delivered	Yes	Geen alternative
8	Mitosyl zalf; 65g	Sanofi	Order was not delivered	Yes	other API	domestic
15	Epirubicine Accord; 200mg/100ml; 1	Accord	Order was not delivered	Yes	same API	domestic	Farmarubicine	other company
6	Cavilon creme; 12	3M Belgium	company	No, sufficient stock
6	Cavilon creme; 12	3M Belgium	company	No, sufficient stock
21	Dovobet zalf; 60g	Leo Pharma	Wholesaler	No, sufficient stock
22	Bactroban huidzalf	GSK	company	No, sufficient stock
3	Bactroban huidzalf	GSK	Order was not delivered	Yes	other API	domestic	Fucidin zalf
9	Bactroban huidzalf	GSK	Order was not delivered	Yes	other API		Isobetadine gel
21	Bactroban huidzalf	GSK	Wholesaler	Yes
22	Bactroban neuszalf	GSK	company	No, sufficient stock
9	Bactroban neuszalf	GSK	Order was not delivered	Yes	other API		Isobetadine gel
7	Bactroban neuszalf	GSK	Order was not delivered	Yes	Geen alternative
5	Eusaprim amp; 80/400mg; 10	Pharma Logistics	Order was not delivered
11	Bactroban neuszalf; 3g	GSK	Order was not delivered	Yes	same API	domestic	same product	othere Wholesaler
11	Bactroban neuszalf; 3g	GSK	Order was not delivered	Yes	same API		same product	othere Wholesaler
15	Eusaprim amp; 80/400mg; 10	Aspen	Order was not delivered	Yes	same API	domestic	same product	othere Wholesaler
6	Bactroban neuszalf; 3g	GSK	Order was not delivered	Yes	same API	domestic	same product	othere Wholesaler
16	Bactroban neuszalf; 3g	GSK	company	Yes	same API	Foreign alternative	Bactobran neuszalf 3g	same company
11	Bactroban neuszalf; 3g	GSK	Order was not delivered	Yes	same API	domestic		othere Wholesaler
16	Bactroban neuszalf; 3g	GSK	Order was not delivered	No, sufficient stock
16	Bactroban neuszalf; 3g	GSK	Order was not delivered	No, sufficient stock
16	Bactroban zalf; 10mg	GSK	company	No, sufficient stock
15	Eusaprim forte; 160/800mg; 200co	Pharma Logistics	Order was not delivered	Yes	other API	domestic	Bactrim forte
15	Eusaprim forte; 160/800mg; 200co	Pharma Logistics	Order was not delivered	Yes	other API	domestic	Bactrim forte
2	Eumovate creme; 0,05%	GSK	Order was not delivered	No, sufficient stock
21	Eumovate creme; 0,05%	GSK	Wholesaler	No, sufficient stock
2	Eumovate zalf	GSK	Order was not delivered	No, sufficient stock
21	Eumovate zalf	GSK	Wholesaler	No, sufficient stock
4	Fenistil druppels; 1	Novartis Pharma	Wholesaler	Yes	other API	domestic	Fenistil tabletten of druppels	other company
4	Fentanyl amp; 0,05mg/ml; 10x2ml	Yesnssen Benelux	company	No, sufficient stock
6	Fentanyl amp; 0,05mg/ml; 30x2ml	Yesnssen Benelux	Other		same API	domestic	Fentanyl; 0,05mg/ml; 50 amp 2ml	same company
22	Eumovate zalf/creme; 30gr	GSK	Order was not delivered	Yes	Geen alternative
1	Betnalan-V creme 0,1%; 30g	GSK	Other hospital	Yes	Other API	domestic	Diprosone creme
21	Betnalan-V creme 0,1%; 30g	GSK	Wholesaler	Yes	other API	domestic	Locoid creme
11	Fentanyl amp; 0,05mg/ml; 30x2ml	Yesnssen Benelux	Other
22	Betnalan-V creme 0,1%; 30g	GSK	Order was not delivered	Yes	other API
16	Betnalan-V creme 0,1%; 30g	GSK	Order was not delivered	Yes	other API	domestic	pharmaceutical compounding
1	Betnalan-V creme 0,1%; 30g	GSK	Order was not delivered	Yes	other API	domestic	diprosone 30mg; 0,05%	other company
21	Betnelan zalf; 30g	GSK	Wholesaler	No, sufficient stock
22	Betnelan zalf; 30g	GSK	Order was not delivered	Yes	other API
6	Floxapen inj; 1g; 10	All-in-1 (Wholesaler)	Other company with alternative treatment
16	Betnelan zalf; 30g	GSK	Order was not delivered	Yes	other API	domestic	pharmaceutical compounding
1	Betnelan zalf; 30g	GSK	company	Yes	other API		diprosone 30mg; 0,05%
3	Betnelan-V creme/zalf	GSK	Order was not delivered	Yes	same API	domestic	pharmaceutical compounding
4	Floxapen inj; 1g; 10	All-in-1 (Wholesaler)	Order was not delivered	Yes	other API	Foreign alternative	Fluccoxacilline; 2gr; 10	other company
7	Betnelan-V creme/zalf	GSK	Order was not delivered	Yes	other API		Locoid creme
7	Betnelan-V creme/zalf	GSK	Order was not delivered	Yes	Geen alternative
22	Elocon lotion; 20ml; 1	MSD	Order was not delivered	Yes	same API	domestic	Elocon 100ml
14	Floxapen inj; 1g; 10
22	Elocon lotion; 20ml; 2	MSD	Order was not delivered	Yes	Geen alternative
22	Cutivate creme/zalf	GSK	Order was not delivered	Yes	Geen alternative
20	Floxapen inj; 1g; 10	Actavis	company	Yes	same API		Flucloxacilline 2gr	same company
21	Dermovate zalf; 30g	GSK	Wholesaler	No, sufficient stock
11	Dermovate zalf; 30g	GSK	Order was not delivered	Yes	same API	domestic	same product	othere Wholesaler
8	Confosept		Order was not delivered	No, sufficient stock
8	Confosept 3%; 30x120ml	Aco Pharma	Order was not delivered	Yes	same API	domestic
2	Hibiscrub; 25ml; 24st	Pharma Logistics	Order was not delivered	No, sufficient stock
6	Eosin 2% waterige oplossing; 5ml; 1x10	Wholesaler Van Den Bogaerde	Wholesaler	Yes	same API	domestic	Eosine 2% wtaerige oplossing; 2ml	same Wholesaler
11	Dalacin T Lotion; 30ml	Pfizer	Order was not delivered	Yes	Geen alternative
7	Dalacin; 600mg	Pfizer	company	No, sufficient stock
21	Zindaclin gel	Pharma Logistics	Wholesaler	Yes	same API	domestic	Dalacin T Lotion
5	Floxapen; 1g; 10
21	Dalacin T Lotion	Pfizer	Wholesaler	Yes	Geen alternative
8	Cantharone plus; flacon	Dormer	company	Yes	other API	Foreign alternative	Cantharone regular
22	Cabergoline; 0,5mg; 2	TEVA	company	Yes	same API	domestic	dostinex
21	Sostilar; 0,5mg		Wholesaler	Yes	same API	domestic	generic medicine
10	Sostilar		Order was not delivered	Yes
11	Cabergoline; 0,5mg; 2	TEVA	Order was not delivered	Yes	other API	domestic	Dostinex co; 0,5mg; 2	other company
21	Cabergoline; 0,5mg; 2	TEVA	Wholesaler	Yes	Geen alternative
19	Depo Provera; 150mg; 1ml	Pfizer	Order was not delivered	Yes	same API		higher dose	same company
16	Puregon; 900IE 1,08ml; 1	MSD	Order was not delivered	Yes	same API	domestic	Puregon; 600IE of 300IE
2	Synacthen; 025mg; 1amp	Copharma	Order was not delivered	Yes	same API	Foreign alternative	same product	other company
6	Minirin; 1ml; 4µg	Ferring	Order was not delivered	Yes	same API	domestic	same product	othere Wholesaler
1	Sandostatine lar; 30mg; 1	Novartis Pharma	company	Yes	same API	domestic	Sandostatine lar; 20mg
16	Sandostatine lar; 30mg; 1	Novartis Pharma	company	No, sufficient stock
11	Sandostatine lar; 30mg; 1	Novartis Pharma	company	No, sufficient stock
8	Galenco Lotion Lavante 500ml		Order was not delivered
11	Sandostatine lar; 30mg; 1	Novartis Pharma	company	No, sufficient stock
5	Gemcitabine; 2g; 1	Eumedica
5	Gemcitabine; 2g; 1	Eumedica
5	Gemcitabine; 2g; 1	Eumedica
8	Sandostatine lar; 30mg; 1	Novartis Pharma	company	No, sufficient stock
3	Sandostatine lar; 30mg; 1	Novartis Pharma	company	No, sufficient stock
8	Gemcitabine; 2g; 1	Hospira	company		same API	domestic	same product	same company
21	Sandostatine lar; 30mg; 1	Novartis Pharma	Wholesaler	Yes	Geen alternative
1	Gemcitabine; 2g; 52,6ml	Eumedica	Order was not delivered
1	Glucion; 5%; 64x10	Baxter	Order was not delivered
11	Sandostatine; 0,1mg; 1x20	Novartis Pharma	company	No, sufficient stock
11	Sandostatine; 0,1mg; 1x20	Novartis Pharma	company	No, sufficient stock
3	Celestone; 0,5mg; 30co	Schering Plough	Other	No, richtlijnen voor gebruik van product zijn aangepast
10	Solu Medrol SAB; 125mg	Roche	company	Yes	same API	domestic	Solu - Medrol SAB 40mg
13	Solu Medrol SAB; 125mg	Pfizer	company	Yes	same API	domestic	Solu - Medrol SAB 40mg
8	Solu Medrol SAB; 40mg;	Pfizer	Order was not delivered	Yes	same API	domestic	Solu - Medrol SAB 40mg
6	Solu Cortef; 100mg; 5	Pfizer	company	Yes	same API	domestic	same product	othere Wholesaler
13	Pertiroid; 200mg; 30	PHI International	company	Yes	other API	Foreign alternative
7	Miacalcic; 100U		Order was not delivered	Yes	Geen alternative
1	Galenco Luier creme	Omega Pharma	Order was not delivered	Yes
5	Haldol; 5mg/ml;	Yesnssen Benelux	Order was not delivered
8	Minocycline Sandoz; 100mg	Sandoz	Order was not delivered	Yes	same API	domestic
6	Haldol; 5mg; 5x1ml	Yesnssen Benelux	Other
21	Minocycline Sandoz; 100mg	Sandoz	Wholesaler	No, sufficient stock
11	Fluimucil; 3amp	Zambon	Order was not delivered	Yes	same API	domestic	same product	same company
8	Lentocilin S1200	Added Pharma	company	Yes		Foreign alternative	Benzetayl
16	Penadur L.A. 1200000E; 1	Vesale	Order was not delivered	Yes	same API	Foreign alternative	Penidural 1200000E
8	Penadur L.A. 1200000E; 1	Vesali		Yes
4	Haldol; 5mg; 5x1ml	Yesnssen Benelux	company	No, sufficient stock
2	Penstapho; 1g; 25	Bristol-Myers Sqibb	Order was not delivered	Yes	same API	Foreign alternative	Bristopen 1g	other company
5	Floxapen inj; 1g; 10		Order was not delivered	Yes	same API	domestic	same product	other ziekenhuis
10	Floxapen inj; 1g; 10	Actavis	Other company with alternative treatment	Yes	Other API		Penstapho
8	Hexatrione; 2%	Dexo	company
5	Hibidil UD; 50ml; 120	Pharma Logistics	Order was not delivered
6	Hibidil UD; 50ml; 120	Pharma Logistics
4	Hibidil UD; 50ml; 120	Pharma Logistics	Order was not delivered	No, sufficient stock
4	Hibiscrub; 25ml; 24st	Pharma Logistics	Order was not delivered	Yes	same API	domestic	same product	othere Wholesaler
22	Floxapen inj; 1g; 10	Aurobindo	company	No, sufficient stock
4	Hibiscrub; 25ml; 24st	Pharma Logistics	Order was not delivered	No, sufficient stock
8	Floxapen inj; 1g; 10	Aurobindo	Order was not delivered	Yes		Foreign alternative
6	Hydrea; 500mg; 20co	Bristol-Myers Sqibb	company
9	Floxapen inj; 1g; 10	Aurobindo	Other company with alternative treatment	No, sufficient stock
4	Hydrocortisone; 20mg; 20co	Pharma Logistics	Order was not delivered	Yes	same API	domestic	same product	othere Wholesaler
3	Floxapen inj; 1g; 10	Actavis	Other company with alternative treatment	Yes	same API	Foreign alternative	Floxapen
11	Imovax vaccin	Sanofi			same API	domestic	same product	othere Wholesaler
11	Imuran inj; 50mg; 1x1	Pharma Logistics	Order was not delivered
16	Floxapen inj; 1g; 10	Added Pharma	company	Yes	same API	Foreign alternative		other company
16	Imuran inj; 50mg; 1x10	Aspen	Order was not delivered
16	Floxapen inj; 1g; 10	Aurobindo	company	Yes	same API	Foreign alternative		other company
8	Floxapen inj; 1g; 10	Aurobindo	company	Yes	other API	domestic	Penstapho	other company
1	Floxapen inj; 1g; 10	All-in-1 (Wholesaler)	company	Yes	other API		Penstapho
1	Floxapen inj; 1g; 10	All-in-1 (Wholesaler)	company	Yes	other API	domestic		same company
17	Floxapen inj; 1g; 10	All-in-1 (Wholesaler)	Other company with alternative treatment	Yes		domestic	Penstpaho
3	Integrilin; 0,75mg/ml; 100ml	GSK	company
6	Floxapen inj; 1g; 10x10	All-in-1 (Wholesaler)	company	Yes	other API	Foreign alternative	Flucloxacilline 2gr	other company
6	Floxapen inj; 1g; 3	Aurobindo	company	Yes	same API	Foreign alternative	Flucloxacilline 1gr; 10	other company
5	Integrillin; 0,75mg/ml; 100ml	GSK	company
3	Floxapen inj; 1g; 3	Actavis	company	Yes	other API	Foreign alternative	Fluclox	other company
16	Floxapen inj; 500mg; 10	All-in-1 (Wholesaler)	company	No, sufficient stock
4	Inuvair aerosol; 120; 1	Pharma Logistics	Order was not delivered	Yes	same API	domestic	same product	othere Wholesaler
17	Floxapen inj; 500mg; 10	All-in-1 (Wholesaler)	Other company with alternative treatment	Yes		domestic	Penstpaho
7	Floxapen; 1g; 10	Actavis	company	Yes	same API	Foreign alternative	Fluclox 1g	other company
5	Floxapen; 1g; 10	All-in-one	Other hospital	Yes		Foreign alternative
7	Floxapen; 500mg; 10	Actavis	company	Yes	same API	Foreign alternative	Fluclox 1g	other company
10	Staphycid siroop		Called to company for more information	Yes			pharmaceutical compounding
7	Amoxiclav Sandoz; 1g/200mg; 10	Sandoz	company	Yes	same API	Foreign alternative	same product
10	Augmentin P1g/100mg	GSK	Order was not delivered	Yes	same API		othere dosis	same company
16	Augmentin P500mg/50mg	GSK	company	No, sufficient stock
7	Augmentin P500mg/50mg	GSK	company	Yes	same API		higher dose
8	Augmentin retard 1g/62,5mg;	GSK	Order was not delivered	No, sufficient stock
22	Augmentin siroop; 125; 1	GSK	company	Yes	other API	domestic	Amoxiclav Sandoz; 125mg/5ml	other company
4	Isoptine; 120mg; 20co	Mylan	Order was not delivered	No, sufficient stock
2	Augmentin siroop; 125; 1	GSK	Order was not delivered	No, sufficient stock
17	Isuprel; 0,2mg/ml;5ml	Eumedica	company
8	Augmentin; 2g/200mg	GSK	company	Yes	same API	domestic
11	Isuprel; 0,2mg/ml;5ml	Eumedica	Order was not delivered
16	Augmentin; 2g/200mg	GSK	company	Yes	same API	domestic	Amoxiclav 2g inj	other company
8	Isuprel; 0,2mg/ml;5ml	Eumedica	Order was not delivered
20	Ketanest S	Pfizer	Order was not delivered	Yes	Geen alternative
8	Augmentin; 2g/200mg	GSK	Order was not delivered	Yes	same API	domestic	same product	other company
7	Augmentin; 2g/200mg	GSK	company	Yes	same API	domestic	amoxyclav; 2g	other company
5	Lanoxin	Pharma Logistics	Order was not delivered
22	Augmentin; 500/50iv; 10	GSK	company	Yes	same API	Foreign alternative	Co-Amoxi 500/50
22	Augmentin; 500/50iv; 10	GSK	company	Yes	same API	Foreign alternative	Co-Amoxi 500/50
13	Piperacilline/tazobactam Fresenius; 4g; 10	Fresenius Kabi	company	Yes	same API	domestic	same product	other company
9	Piperacilline/tazobactam Mylan; 4g; 1	Mylan	Order was not delivered	Yes	Geen alternative
5	Piperacilline/tazobactan; 4g; 100co	Fresenius Kabi	Order was not delivered	No, sufficient stock
7	Piperacilline/tazobactan; 4g; 100co	Sandoz	Order was not delivered	No, sufficient stock
1	Tazocin; 4g; 1	Pfizer	Order was not delivered	Yes	same API	domestic	Piperacilline-Tazobactan	other company
8	Tazocin; 4g; 1	Pfizer	company	Yes	same API	domestic	Piperacilline-Tazobactan	other company
4	Lasix; 250 mg; 6x25ml	Sanofi	company	No, sufficient stock
4	Lasix; 250 mg; 6x25ml	Sanofi	Order was not delivered	No, sufficient stock
7	Duracef; 500mg; 16	Pharma Logistics	Order was not delivered	Yes	same API	domestic	othere verpakkingsgrootte
6	Zinacef poeder; 750mg; stuk	GSK	Order was not delivered	Yes		domestic
9	Zinacef poeder; 750mg; stuk	GSK	company	Yes	same API		Zinacef 1500mg
9	Zinacef; 1,5g; 1	GSK	Other hospital	Yes	Geen alternative
5	Zinacef; 750mg; 1IV	GSK	Order was not delivered	Yes	same API	domestic	higher dose
10	Zinacef; 750mg; 1IV	GSK	Order was not delivered	No, sufficient stock
1	Lasix; 250 mg; 6x25ml	Sanofi	company
5	Lasix; 250 mg; 6x25ml	Sanofi	company
8	Ceftriaxone; 2g	Mylan	Order was not delivered	Yes
6	Cefepim Fresenius; 2gr; 10	Fresenius Kabi	company	No, sufficient stock
6	Meropenem Hospira; 1g; 10	Hospira	company	Yes	same API		othere dosis
5	Levophed inj	Eumedica	Order was not delivered
11	Meropenem Hospira; 1g; 10	Hospira (Eumedico)	Order was not delivered	Yes	other API		Meronem inj; 1g
6	Eusaprim amp; 80/400mg; 10	Pharmalogistics	Order was not delivered	Yes	same API	domestic	Eusaprim amp; 40/800mg; 10	other ziekenhuis
1	Eusaprim amp; 80/400mg; 10	Pharmalogistics	Order was not delivered	Yes	Geen alternative
6	Eusaprim amp; 80/400mg; 10	Aspen	Order was not delivered	Yes	same API	domestic	same product	other ziekenhuis
11	Eusaprim amp; 80/400mg; 10	Pharma Logistics	Order was not delivered	Yes	same API	domestic	same product	other ziekenhuis
3	Eusaprim amp; 80/400mg; 10	Pharma Logistics	Order was not delivered	No, sufficient stock
7	Eusaprim amp; 80/400mg; 10	Aspen	Order was not delivered	Yes	same API	Foreign alternative	Cotrum 400/80mg	other company
13	Eusaprim forte; 160/800mg; 200co	Pharma Logistics	company	Yes	same API	domestic	Gusaprom forte	same company
14	Litican amp; 50mg ; 6x2ml	Sanofi	Order was not delivered	Yes	other API	domestic	Primperan amp of Litican co
16	Eusaprim forte; 160/800mg; 200co	Pharma Logistics	Order was not delivered	No, sufficient stock
1	Eusaprim forte; 160/800mg; co	Pharma Logistics	company	Yes	same API	domestic	same product
20	Litican amp; 50mg ; 6x2ml	Sanofi	company	No, sufficient stock
7	Eusaprim forte; 800mg/160mg	Aspen	Order was not delivered	Yes	same API	domestic	Bactrim forte; 800/160mg
3	Erythroforte; 500mg; 16co	Tramedico	Order was not delivered	Yes	same API	domestic	zakjes	same company
21	Erythroforte; 500mg; 16co	Tramedico	Wholesaler	No, sufficient stock
4	Litican amp; 50mg ; 6x2ml	Sanofi	Order was not delivered	Yes	other API	domestic	Primeran amp	same company
16	Erythrocine inj; 1g; 1	Amdipharm	Order was not delivered	Yes	same API	domestic	Erytrocine inj.; 1g; 1	same company
19	Rovamycine	Sanofi	Order was not delivered	Yes
11	Clarithromycine; 500mg; 20co	Mylan	Order was not delivered	Yes	same API	domestic	same product	othere Wholesaler
2	Biclar kids siroop; 50ml; 250mg	Mylan	Order was not delivered	No, sufficient stock
15	Litican amp; 50mg ; 6x2ml	Sanofi	company	No, sufficient stock
11	Zitromax sup; 200mg/5ml; 1x15ml	Pfizer	Order was not delivered	Yes	same API	domestic		othere Wholesaler
10	Zitromax; 500mg; 3co	Pfizer	Order was not delivered	Yes	same API	domestic	Zitroman siroop
2	Zitromax; 500mg; 3co	Pfizer	Order was not delivered	No, sufficient stock
6	Dalacin C; 600mg; 4ml	Pfizer	company	No, sufficient stock
22	Streptofatol; 1g; D10	Pharma International	Wholesaler	Yes	same API	Foreign alternative	Streptomycine 1g
16	Avelox; 400mg; 16co	Bayer	Order was not delivered	No, sufficient stock
15	Maalox Forte		Order was not delivered	Yes	other API	domestic	Gaviscon
6	Avelox; 400mg; 16co	Bayer	Order was not delivered	No, sufficient stock
16	Avelox; 400mg; 80co	Bayer	company	No, sufficient stock
2	Avelox; 400mg; 80co	Bayer	Order was not delivered	No, sufficient stock
20	Methacholine; 10g; poeder	Fagron	company	Yes	other API		Histamine
11	Avelox; 400mg; 80co	Bayer	Order was not delivered	Yes	same API	domestic	same product	othere Wholesaler
4	Metformax; 850mg; 120 co	Menarini	Order was not delivered	No, sufficient stock
11	Metformax; 850mg; 120co	Menarini	Order was not delivered
21	Diflucan; 150mg;	Pfizer	Wholesaler	No, sufficient stock
7	Diflucan; 200mg	Pfizer	company	No, sufficient stock
1	Diflucan; 200mg; 10caps	Pfizer	company	Yes	same API	domestic	Diflucan caps; 50mg	same company
8	Diflucan; 200mg; 10caps	Pfizer	Order was not delivered	Yes	same API	domestic	Diflucan; 200mg; 20co
15	Mitosyl zalf; 150g		Order was not delivered	Yes	same API	domestic	smaller dose
9	Diflucan; 200mg; 10caps	Pfizer	company	No, sufficient stock
1	Diflucan; 200mg; 20caps	Pfizer	company	Yes	same API	domestic	Diflucan caps; 50mg;	same company
2	Diflucan; 200mg; 20caps	GSK	Order was not delivered	Yes	same API	domestic	Fluconazole	other company
6	Diflucan; 200mg; 20caps	Pfizer	company	Yes	same API	domestic	othere dosis	same company
6	Diflucan; 200mg; 20caps	Pfizer		No, sufficient stock
20	NaCl 0,9% Uromatic; 3L	Baxter	company	No, sufficient stock
20	NaCl 0,9% Vialpack; 1000ml	Baxter	company	No, sufficient stock
20	NaCl 0,9% Vialpack; 500ml	Baxter	company	Yes	same API	domestic	bigger package
4	NaCl 0,9%; 10x1L	Baxter	company	No, sufficient stock
9	Diflucan; 200mg; 20caps	Pfizer	company	No, sufficient stock
20	NaCl 0,9%; 500ml	Baxter	company	No, sufficient stock
8	Rifadine; 150mg; 100co	Sanofi	Other	No, sufficient stock
8	NaCl 0,9%; 500ml	Baxter	Order was not delivered
16	Rifadine; 150mg; 100co	Sanofi	company	No, sufficient stock
7	Rifadine; 150mg; 100co	Sanofi	company	No, sufficient stock
4	Neobacitracine zalf; 20g	Erfa	Order was not delivered	Yes	same API	domestic	same product	othere Wholesaler
4	Neobacitracine zalf; 20g	Pharma Logistics	Order was not delivered	Yes	same API	domestic	same product	othere Wholesaler
4	Neobacitracine; 10ml	Erfa	Order was not delivered	Yes	same API	domestic	same product	othere Wholesaler
4	Neobacitracine; 10ml	Pharma Logistics	Order was not delivered	Yes	same API	domestic	same product	othere Wholesaler
11	Myambutol; 400mg; 100co	Pharma Logistics	Order was not delivered	No, sufficient stock
6	Zovirax oogzalf 3%; 4,5g	GSK	company	Yes	other API	Foreign alternative	Virgar	other company
16	Zovirax oogzalf 3%; 4,5g	GSK	Wholesaler	Yes	other API	Foreign alternative	Acivision 4,5mg/g	other company
9	Zovirax oogzalf 3%; 4,5g	GSK	Order was not delivered	Yes	Geen alternative
21	Zovirax oogzalf 3%; 4,5g	GSK	Wholesaler	Yes	other API	domestic	Virgan ooggel
16	Zovirax oogzalf; 30mg/g; 1	GSK	Wholesaler	Yes	other API	Foreign alternative	Acivision 30mg/g	other company
11	Zovirax; 800mg; 35co	GSK		Yes	same API	domestic	same product	othere Wholesaler
15	Nitriate Fresenius; 4ml/50mg; 5amp	Fresenius Kabi	Order was not delivered	Yes	same API	Foreign alternative	Nitroprussiate	other company
11	Zovirax; 800mg; 35co	GSK	Order was not delivered	No, sufficient stock
15	Nitriate Fresenius; 4ml/50mg; 5amp	Fresenius Kabi	Order was not delivered	Yes	other API	Foreign alternative	Nitroprussiate	other company
6	Nitroprussiat; 50mg; 1	Pharma International	Order was not delivered
11	Zovirax; 800mg; 35co	GSK	Order was not delivered	No, sufficient stock
8	Zovirax; 800mg; 35co	GSK	Order was not delivered	Yes	same API	domestic	same product	other company
7	Zovirax; 800mg; 35co	GSK	Order was not delivered	No, sufficient stock
11	Aciclovir; 250mg; 5x10ml	Hospira	Order was not delivered	No, sufficient stock
22	Valaciclovir Sandoz tab; 42	Sandoz	company	Yes	same API	domestic	Valaciclovir Apotex	other company
16	Typhim; 1	Sanofi	company	No, sufficient stock
16	Typhim; 1	Sanofi	Order was not delivered	Yes	other API	Foreign alternative	Thyperix vaccin
8	Typhim; 1	Sanofi	company	Yes	other API	Foreign alternative	Thyperix vaccin
11	FSME-immun; 0,5ml; 1	Pfizer	Order was not delivered	No, sufficient stock
8	Oncotice	MSD	Called to company for more information
16	Havrix junior; 1	GSK	company	Yes	other API	domestic	Vagta inj	other company
16	Havrix spuit; 1	GSK	company	Yes	other API	domestic	Vagta inj	other company
22	Movax polio	Sanofi	company	Yes	other API	domestic
8	Imovax Polio	Sanofi	company	No, sufficient stock
11	Boostrix ser; 0,5ml	GSK	Order was not delivered	Yes	same API	domestic	same product	othere Wholesaler
2	Endoxan; 500mg; 1	Baxter	Order was not delivered	Yes	same API	domestic	Endoxan inj
1	Endoxan; 500mg; 1	Baxter	Other hospital	No, sufficient stock
11	Lomustine; 40mg; 20co	Pharma International	Order was not delivered	No, sufficient stock
11	Temozolomide Teva; 20mg; 5co	TEVA	company	Yes	same API		generic medicine
8	Ledertrexate; 5g/50ml	Pfizer	Order was not delivered	No, sufficient stock
16	Tomudex inj; 2mg; 1x3	Eumedica	Order was not delivered	Yes	Geen alternative
8	Puri-Nethol; 25co	Pharma Logistics	Order was not delivered	No, sufficient stock
11	Oxynorm; 20mg; 28	Pharma Logistics	Order was not delivered
1	Fluracedyl; 5g/100ml;1	TEVA	company	Yes	same API	domestic	Fluracedyl; 1g	same company
1	Fluracedyl; 5g/100ml;1	TEVA	company	Yes	same API	domestic	5FU othere firma	other company
20	Paclitaxel Accord; 16,7ml	Accord	Order was not delivered	Yes	same API	domestic	othere dosis	same company
10	Fluracedyl; 5g/100ml;1	TEVA	company	No, sufficient stock
20	Paclitaxel Accord; 30mg; 5mlx1	Accord	Order was not delivered	Yes	same API	domestic	othere dosis	same company
8	Fluracedyl; 5g/100ml;1	TEVA	company	Yes	same API	domestic	othere dosis	same company
6	Gemcitabine; 2g; 1	Accord	Order was not delivered	Yes	same API	domestic	Gemcitabine; 1g; 1	same company
22	Gemcitabine; 2g; 1	Eumedica	Order was not delivered	No, sufficient stock
1	Gemcitabine; 2g; 1	Eumedica	Order was not delivered	Yes	same API		Gemcitabine; 1g; 1
6	Paclitaxel Accord; 150mg; 25ml	Accord	company	Yes	same API	domestic	higher dose	other company
5	Pamidronaat	Eumedica
5	Pamidronaat	Hospira	Order was not delivered
6	Paclitaxel Accord; 300mg; 50ml	Accord	company	Yes	same API	domestic	othere dosis	same company
6	Paclitaxel; 150gr; 1	Accord	Order was not delivered	Yes	same API	domestic	Paclitaxel; 100mg; 2	same company
6	Paclitaxel; 300gr; 1	Accord	Order was not delivered	Yes	same API	domestic	Paclitaxel; 100mg; 1	same company
11	Adriblastina RTU; 200mg/100ml; 1	Pfizer	company	No, sufficient stock
8	Adriblastina; 10mg	Pfizer	company	Yes	same API	domestic	othere dosis
4	Pamidronaat; 30mg; 1	Hospira	Order was not delivered	Yes	same API	domestic	1/2 flacon pamidronaat 60mg
4	Pamidronaat; 30mg; 1	Eumedica	Order was not delivered	No, sufficient stock
17	Adriblastina; 25mg; 25ml	Pfizer	company	Yes	other API	domestic	doxorubicine
8	Adriblastina; 50mg	Pfizer	company	Yes	same API	domestic	othere dosis
7	Adriblastina; 50mg	Pfizer	company	Yes	other API	domestic	doxorubicine	other company
9	Adriblastine; 10mg; 1	Pfizer	company	Yes	Geen alternative
9	Adriblastine; 50mg; 1	Pfizer	company	Yes	same API	domestic	smaller dose
1	Adrilblastina 50mg/25ml	Pfizer	company	Yes				other company
6	Epirubicine Accord; 200mg/100ml; 1	Accord	Order was not delivered	Yes	same API	domestic	Epirubicine; 50mg; 1	same company
6	Epirubicine Accord; 200mg/100ml; 1	Accord	Order was not delivered	Yes	same API	domestic	smaller dose	same company
10	Epirubicine; 200mg/100ml	Actavis	Order was not delivered	Yes	same API	domestic	smaller dose
17	Cisplatine Accord; 100mg; 100ml	Accord	company	Yes	same API	domestic	smaller package	same company
6	Cisplatine Accord; 100mg; 100ml	Accord	company	Yes	same API	domestic	smaller dose	same company
1	Cisplatine; 100mg; 100ml	Eumedica	company	Yes	same API	domestic	Cisplatine Teva	other company
4	Piperacilline/tazobactam Fresenius; 4g; 10	Fresenius Kabi	Order was not delivered	Yes	Geen alternative
1	Cisplatine; 50mg; 50ml	Eumedica	Order was not delivered	Yes	same API	domestic	same product	other ziekenhuis
8	Oxaliplatine; 200mg	TEVA	Order was not delivered	No, richtlijnen voor gebruik van product zijn aangepast
4	Piperacilline/tazobactam Mylan; 4g; 1	Fresenius Kabi	Order was not delivered	Yes	Geen alternative
9	Tasigna; 150mg; 112co	Novartis Pharma	company	No, sufficient stock
6	Votrient; 400mg; 60	Novartis Pharma	company	No, sufficient stock
5	Piperacilline/tazobactan; 4g; 100co	Fresenius Kabi
14	Piperacilline/tazobactan; 4g; 100co	Omega Pharma	Other hospital	No, sufficient stock
11	Hydrea; 500mg; 20co	BMS	Order was not delivered	No, sufficient stock
8	Plasmalyte 1000cc		Order was not delivered
9	Hydrea; 500mg; 20co	Bristol-Myers Sqibb	company	No, sufficient stock
8	Poche EVA 500ml	Baxter	Order was not delivered
16	Vesanoid; 10mg; 100co	Cheplapharm	Order was not delivered	Yes	same API	domestic	same product	othere Wholesaler
6	Irinotecan; 500mg/25ml/1flac	Fresenius Kabi	company	Yes	same API	domestic	Irinotecan; 300mg/15ml	same company
8	Irinotecan; 500mg/25ml/1flac	Fresenius Kabi	company	Yes	same API	domestic	Irinotecan; 300mg/15ml
4	Pred Forte Collyre; 5ml; 1	Eumedica	Order was not delivered	Yes	Geen alternative
6	Irinotecan; 500mg/25ml/1flac	Fresenius Kabi	Order was not delivered	Yes	same API	domestic	smaller dose	same company
4	Pred Forte Collyre; 5ml; 1	Eumedica	Order was not delivered	Yes	same API	domestic	same product	othere Wholesaler
10	Oncotice	MSD	Order was not delivered	Yes	Geen alternative
1	Priktest bomen fagacees 696	Stallergenes Benelux	Order was not delivered
6	Oncotice	MSD	company	Yes	same API	Foreign alternative	BCG	other company
6	BCG-vaccin (buitenland)		Other	Yes	Geen alternative
4	Primperan; 10mg; 2mlx6	Sanofi	Order was not delivered	No, sufficient stock
4	Primperan; 10mg; 2mlx6	Sanofi	Order was not delivered	Yes	other API	domestic	litican amp	same company
4	Primperan; 10mg; 2mlx6	Sanofi	Order was not delivered	Yes	same API	domestic	Primeran tab of siroop	same company
4	Primperan; 10mg; 2mlx6	Sanofi	company	Yes	other API	domestic	Litican amp,; 6	same company
10	Nitriate Fresenius; 4ml/50mg; 5amp	Fresenius Kabi	Order was not delivered	Yes	same API	domestic	same product	other ziekenhuis
6	Cellcept siroop; 175ml; 1gr/5ml	Roche	Wholesaler	Yes	Geen alternative
8	Imuran inj; 50mg; 1x1	Aspen	Order was not delivered	Yes	other API	Foreign alternative	Imurek 50mg iv	other company
20	Primperan; 10mg; 2mlx6	Sanofi	company	No, sufficient stock
11	Imuran; 50mg; 100co	Pharma Logistics	Order was not delivered	Yes	same API	domestic	same product	othere Wholesaler
6	Imuran; 50mg; 100co	Aspen	Other hospital	Yes	same API	domestic	same product	Othere Wholesaler
2	Primperan; 10mg; 2mlx6	Sanofi	Order was not delivered
7	Imuran; 50mg; 100co		Order was not delivered	No, sufficient stock
21	Imuran; 50mg; 100co		Wholesaler	Yes	same API	domestic	smaller dose	same company
5	Carboplatin Mayne; 450mg	Eumedica	Order was not delivered	Yes	same API	domestic	smaller dose
5	Carboplatin Mayne; 600mg	Eumedica	Order was not delivered	Yes	same API	domestic	smaller dose
12	Primperan; 10mg; 2mlx6	Sanofi	Other	No, sufficient stock
22	Carboplatine; 450mg	Hospira	company	Yes	same API	domestic	carboplatine 150mg
1	Carboplatine; 450mg	Eumedica	Order was not delivered	Yes	same API	domestic	Carboplatine; 150mg/165ml
15	Primperan; 10mg; 2mlx6	Sanofi	company	No, sufficient stock
20	Primperan; 10mg; 2mlx6	Sanofi	company	Yes	other API		Litican IV
22	Carboplatine; 600mg	Hospira (Eumedico)	Order was not delivered	Yes	other API	domestic	carboplatine 450mg
22	Carboplatine; 600mg	Hospira (Eumedico)	Order was not delivered	Yes	other API	domestic	carboplatine 150mg
22	Carboplatine; 600mg	Hospira	company	Yes	same API	domestic	carboplatine 150mg
16	Voltaren suppo's; 100mg; 12	Novartis Pharma	Order was not delivered	Yes	same API	domestic	Diclofenac EG suppo; 100mg	other company
4	Primperan; 10mg; 2mlx6	Sanofi	Order was not delivered	Yes	same API	domestic	Tablet/siroop	same company
21	Piroxicam EG; 20mg; co disp	EG	Wholesaler	No, sufficient stock
9	Pamidronaat	Hospira	Order was not delivered	No, sufficient stock
15	Primperan; 10mg; 2mlx6	Sanofi	Order was not delivered	Yes	other API	domestic	Litican
5	Primperan; 10mg; 2mlx6	Sanofi	company
22	Pamidronaat; 15mg; 1	Hospira	company	Yes	same API	domestic	Pamidronaat EG	other company
1	Primperan; 10mg; 2mlx6	Sanofi
6	Pamidronaat; 30mg/10ml	Hospira	Order was not delivered	Yes	same API	domestic	smaller dose	same company
6	Pamidronaat; 30mg/10ml	Hospira	Order was not delivered	Yes	same API	domestic	same product	other company
6	Pamidronaat; 30mg; 1	Mayne (Eumedica)	Order was not delivered	Yes
22	Pamidronaat; 30mg; 1	Hospira	company	Yes	same API	domestic	Pamidronaat EG	other company
5	Primperan; 10mg; 2mlx6	Sanofi	Order was not delivered
22	Pamidronaat; 60mg; 1	Hospira	company	Yes	same API	domestic	Pamidronaat EG	other company
22	Pamidronaat; 90mg; 1	Hospira	company	Yes	same API	domestic	Pamidronaat EG	other company
1	Zometa; 4mg/100ml; 1amp	Novartis Pharma	Other hospital	No, sufficient stock
6	Zometa; 4mg/100ml; 1amp	Novartis Pharma	Other hospital	No, sufficient stock
9	Zometa; 4mg/100ml; 1amp	Novartis Pharma	company	No, sufficient stock
22	Coloplast wondmanager lang	Coloplast	Order was not delivered	Yes	Geen alternative
14	Protamine 1000; 5000UI/5ml	Meda Pharma	company	No, sufficient stock
8	Ipasept; 70°; 1L	VWR Internationaal	Order was not delivered	Yes	same API	domestic	IPA 70/30
11	Isopropanol 70°; 250ml; 30	Qualiphor Laboratoire	Order was not delivered	Yes	same API	domestic	same product
11	Silicone spray; 500ml; 1	Alphamed	Order was not delivered	No, sufficient stock	same API	domestic		same company
11	Silicone spray; 500ml; 1	Alphamed		No, sufficient stock
8	Vial Mate	Baxter	Order was not delivered	Yes	same API	domestic	same product	other ziekenhuis
22	Rapifen; 0,5mg/ml; 10x2ml	Yesnssen Benelux	company	No, sufficient stock
7	Rapifen; 0,5mg/ml; 2ml	Yesnssen Benelux	company	No, sufficient stock
16	Rapifen; 0,5mg/ml; 30x2ml	Yesnssen Benelux	company	No, sufficient stock
16	Rapifen; 0,5mg/ml; 50x10ml	Yesnssen Benelux	company	No, sufficient stock
5	Questran; 4g; 50zakjes	Bristol-Myers Sqibb	company
22	Rapifen; 0,5mg/ml; 50x10ml	Yesnssen Benelux	company	Yes	same API	domestic	othere verpakkingsgrootte
15	Ramipril EG; 2,5mg	EG	Order was not delivered	Yes	same API	domestic	othere dosis
8	Rapid Fill Connection	Baxter	Order was not delivered
11	Rapifen; 0,5mg/ml; 50x10ml	Yesnssen Benelux	Order was not delivered	No, sufficient stock
7	Sufenta inj; 5µg/ml; 5x10ml	Yesnssen Benelux	company	No, sufficient stock
6	Rapifen; 0,5mg/ml; 30x2ml	Yesnssen Benelux	Other		same API	domestic	Rapifen; 0,5mg/ml; 50 amp 10ml	same company
5	Sufenta inj; 5µg/ml; 5x2ml	Yesnssen Benelux	company	No, sufficient stock
8	Rapifen; 0,5mg/ml; 30x2ml	Yesnssen Benelux	Order was not delivered
16	Sufenta inj; 5µg/ml; 5x2ml	Yesnssen Benelux	company	No, sufficient stock
11	Sufenta inj; 5µg/ml; 5x2ml	Yesnssen Benelux	Order was not delivered	No, sufficient stock
22	Sufenta inj; 5µg/ml; 5x2ml	Yesnssen Benelux	company	Yes	same API	domestic	Sufenta 10ml
9	Sufenta inj; 5µg/ml; 5x2ml	Yesnssen Benelux	company	No, sufficient stock
4	Remifentanil amp; 2mg; 5	TEVA	Order was not delivered	Yes	same API	domestic	Ultiva 2mg vial	other company
4	Remifentanil amp; 2mg; 5	TEVA	Order was not delivered	Yes	same API	domestic	Ultiva 2mg vial	other company
16	Sufenta inj; 5µg/ml; 5x2ml	Yesnssen Benelux	company	No, sufficient stock
20	Rifadine; 150mg; 100co	Sanofi	company	No, sufficient stock
8	Sufenta inj; 5µg/ml; 5x2ml	Yesnssen Benelux	company	Yes		Foreign alternative
12	Rifadine; 150mg; 100co	Sanofi	Other	No, sufficient stock
11	Sufenta inj; 5µg/ml; 5x2ml	Yesnssen Benelux	Order was not delivered	No, sufficient stock
15	Rifadine; 150mg; 100co	Sanofi	company	No, sufficient stock
6	Sufenta inj; 5µg/ml; 5x2ml	Yesnssen Benelux	company	Yes	same API	domestic	bigger package	othere Wholesaler
6	Sufenta inj; 5µg/ml; 5x2ml	Yesnssen Benelux	company	Yes	same API	domestic	bigger package
7	Sufenta inj; 5µg/ml; 5x2ml	Yesnssen Benelux	company	No, sufficient stock
22	Sandostatine lar; 20mg; 1	Novartis Pharma	company
11	Remifentamine; 2mg; 1x5	TEVA	Order was not delivered	Yes	other API		Ultiva 2mg vial
22	Sandostatine lar; 30mg; 1	Novartis Pharma	company
21	Ultiva; 2mg; 5 amp	GSK	Wholesaler	No, sufficient stock
11	Ultiva; 2mg; 5 amp	GSK	Order was not delivered	No, sufficient stock
8	Lidoalleman 2%; 20	Pharma International	Order was not delivered	Yes	same API	Foreign alternative	othere dosis
21	Morphine HCl; 10mg; 10	Sterop	Wholesaler	No, sufficient stock
11	Palladone IR; 1,3mg; 28	Pharmalogistics	company	Yes	same API		same product	othere Wholesaler
11	Palladone IR; 1,3mg; 28	Pharma Logistics	Order was not delivered	Yes	same API	domestic	same product	othere Wholesaler
5	Sandostatine lar; 30mg; 1	Novartis Pharma	Order was not delivered
22	Oxynorm; 20mg; 28	Mundipharma	company	Yes	same API	domestic	Oxynorm 10mg; 2
16	Oxynorm; 20mg; 28	Mundipharma	Order was not delivered	Yes	same API	domestic	Oxynorm instant 10mg
6	Oxynorm; 20mg; 28	Pharma Logistics	company	No, sufficient stock
9	Fentanyl amp; 0,05mg/ml; 30x2ml	Yesnssen Benelux	company	No, sufficient stock
4	Scopolamine; 0,25mg; 1mlx10	Sterop	Order was not delivered	Yes	same API	domestic	same product	othere Wholesaler
6	Sensura zakje	Coloplast	company
16	Fentanyl amp; 0,05mg/ml; 30x2ml	Yesnssen Benelux	company	Yes
6	Fentanyl amp; 0,05mg/ml; 30x2ml	Yesnssen Benelux	company	No, sufficient stock
15	Serlain; 100mg; 100co	Pfizer	Order was not delivered	Yes	same API	domestic	Sertraline; 100mg; co	other company
4	Serlain; 100mg; 100co	Pfizer	Order was not delivered	Yes	same API	domestic	Sertraline 50mg en 100 mg; 101	other company
22	Fentanyl amp; 2ml; 10	Yesnssen Benelux	company	No, sufficient stock
7	Fentanyl; 0,05mg/ml; 2ml	Yesnssen Benelux	company	No, sufficient stock
3	Dipidolor amp; 10mg/ml	Pfizer	company	No, sufficient stock
4	Serlain; 100mg; 100co	Pfizer	Order was not delivered	Yes	same API	domestic	Sertraline EG	other company
5	Dipidolor amp; 10mg/ml	Yesnssen Benelux	company	No, sufficient stock
4	Serlain; 100mg; 30co	Pfizer	Order was not delivered	Yes	same API	domestic	same product	othere Wholesaler
7	Dipidolor amp; 10mg/ml	Yesnssen Benelux	company	No, sufficient stock
17	Serlain; 100mg; 30co	Pfizer	company
5	Serlain; 50mg; 100co	Pfizer	Order was not delivered
22	Dipidolor amp; 10mg/ml	Yesnssen Benelux	company	No, sufficient stock
4	Serlain; 50mg; 100co	Pfizer	Order was not delivered	Yes	same API	domestic	Sertraline EG	other company
9	Dipidolor amp; 10mg/ml; 30x2ml	Yesnssen Benelux	company	No, sufficient stock
16	Dipidolor amp; 10mg/ml; 30x2ml	Yesnssen Benelux	company	No, sufficient stock
11	Dipidolor amp; 10mg/ml; 30x2ml	Yesnssen Benelux	Other	Yes	same API	domestic	same product	Othere Wholesaler
2	Dipidolor amp; 10mg/ml; 30x2ml	Yesnssen Benelux	company	No, sufficient stock
1	Dipidolor amp; 10mg/ml; 30x2ml	Yesnssen Benelux	Order was not delivered	Yes	Geen alternative
4	Serlain; 50mg; 30co	Pfizer	Order was not delivered	Yes	same API	domestic	Sertraline 50mg en 100 mg; 100	other company
4	Serlain; 50mg; 30co	Pfizer	company	Yes	same API	domestic	Sertraline 50mg; 100co	other company
16	Dipidolor amp; 10mg/ml; 30x2ml	Yesnssen Benelux	company	No, sufficient stock
6	Dipidolor amp; 10mg/ml; 30x2ml	Yesnssen Benelux	company	Yes	other API		Dolartine; 100mg; 2ml
16	Dipidolor amp; 10mg/ml; 30x2ml	Yesnssen Benelux	Called to company for more information	No, sufficient stock
16	Diprivan 1%; 1	Astra Zeneca	company	Yes	same API	domestic	Diprivan 2% spuit TCI
16	Diprivan 2% TCI spuit	Astra Zeneca	company	No, sufficient stock
17	Serlain; 50mg; 30co	Pfizer	company
17	Serlain; 50mg; 30co	Pfizer	company
9	Diprivan seringue; 1%; 20	Astra Zeneca	company	No, sufficient stock
8	Diprivan seringue; 2%; 20	Astra Zeneca	company	Yes	same API	domestic	Diprivan Vial
9	Diprivan seringue; 2%; 20	Astra Zeneca	company	No, sufficient stock
16	Diprivan TCI 1%spuit; 20	Astra Zeneca	company	Yes	same API		Diprivan 1%vial
16	Diprivan TCI 2%spuit; 20	Astra Zeneca	company	Yes	same API		Diprivan 2%vial
11	Norphine Sterop; 40mg; 100	Sterop	Order was not delivered	Yes	same API		same product
5	Valtran retard tabletten	Pfizer	company	No, sufficient stock
21	Valtran; 10ml	Pfizer	Wholesaler	Yes	Geen alternative
7	Valtran; 20 ml	Pfizer	Order was not delivered	Yes	same API	domestic	higher dose
22	Solu Medrol; 500mg	Pfizer	Order was not delivered
8	Valtran co retard; 100	Pfizer	company	Yes	same API	domestic	Valtrangoutte
8	Valtran co retard; 50	Pfizer	company	Yes	same API	domestic	Valtrangoutte
21	Teucrium; 25mg; amp		Wholesaler	No, sufficient stock
6	Aspegic inj; 500mg; 6x5ml	Sanofi	Order was not delivered	No, sufficient stock
1	Aspegic inj; 500mg; 6x5ml	Sanofi	Order was not delivered	Yes
16	Aspegic inj; 500mg; 6x5ml	Sanofi	Order was not delivered	Yes	same API	Foreign alternative	Aspegic; 500mg; 5ml	other company
14	Sotalex; 160mg; 50co	Bristol-Myers Sqibb	company	Yes	same API	domestic	Sotalol Sandoz 160mg 56cp
4	Sotalex; 160mg; 50co	Bristol-Myers Sqibb	Order was not delivered	Yes	same API	domestic	Sotatol; 160mg; 100co	other company
11	Aspegic inj; 500mg; 6x5ml	Sanofi	Order was not delivered	Yes	same API	domestic		othere Wholesaler
11	Aspegic inj; 500mg; 6x5ml	Sanofi		Yes	same API	domestic	same product	othere Wholesaler
20	Sotalex; 160mg; 50co	Bristol-Myers Sqibb	company	No, sufficient stock
11	Aspegic inj; 500mg; 6x5ml	Sanofi	Order was not delivered	Yes	same API	domestic	same product	othere Wholesaler
4	Sotalex; 160mg; 50co	Bristol-Myers Sqibb	Order was not delivered	Yes	same API	domestic	same product	othere Wholesaler
6	Aspegic inj; 500mg; 6x5ml	Sanofi	Order was not delivered	No, sufficient stock
6	Aspegic inj; 500mg; 6x5ml	Sanofi	company	Yes	same API	domestic	same product	othere Wholesaler
1	Aspegic inj; 500mg; 6x5ml	Sanofi	company	No, sufficient stock
17	Aspegic inj; 500mg; 6x5ml	Sanofi	Order was not delivered	No, richtlijnen voor gebruik van product zijn aangepast
10	Aspegic inj; 500mg; 6x5ml	Sanofi	company	No, sufficient stock
9	Aspegic inj; 500mg; 6x5ml	Sanofi	Order was not delivered	No, sufficient stock
8	Aspegic inj; 500mg; 6x5ml	Sanofi	Order was not delivered	No, sufficient stock
21	Acupan; 30mg	Meda Pharma	Wholesaler	Yes	Geen alternative
19	Rivotril; 2mg; 30co	Roche	Order was not delivered	Yes	same API	domestic	smaller dose	same company
1	Gabapentine; 300mg; 200	Eurogenics	company	Yes	same API	domestic	Gabapentine; 300mg; 90	same company
5	Trobalt; 100mg; 84co	GSK	Order was not delivered	No, sufficient stock
21	Artane; 2mg; 50co		Wholesaler	No, sufficient stock
4	Sufenta forte; 0,05mg/ml; 5x5ml	Yesnssen Benelux	company	No, sufficient stock
4	Sufenta inj; 5µg/ml; 5x10ml	Yesnssen Benelux	company	No, sufficient stock
2	Prolopa disp; 125mg; 100	Roche	Order was not delivered	Yes	same API	domestic	same product	othere Wholesaler
6	Prolopa disp; 125mg; 100	Roche	Order was not delivered	No, sufficient stock
6	Sufenta inj; 5µg/ml; 5x2ml	Yesnssen Benelux	Other		same API	domestic	Sufenta; 0,005mg/ml; 5 amp 10ml of Sufenta Forte; 0,05mg/ml; 5 amp 5ml	same company
21	Pramipexol EG; 0,18mg; 100co	EG	Wholesaler	No, sufficient stock
21	Azilect; 1mg		Wholesaler	No, sufficient stock
21	Nozinan; 25mg;20co	Sanofi	Wholesaler	No, sufficient stock
7	Nozinan; 25mg;20co	Sanofi	Order was not delivered	Yes	other API
15	Sufenta inj; 5µg/ml; 5x2ml	Yesnssen Benelux	Order was not delivered	Yes	same API	domestic	Sufenta 10ml
15	Sufenta inj; 5µg/ml; 5x2ml	Yesnssen Benelux	company	Yes	same API	domestic	Sufenta 10ml
22	Haldol amp; 10	Yesnssen Benelux	company	No, sufficient stock
8	Sufenta inj; 5µg/ml; 5x2ml	Yesnssen Benelux	Order was not delivered
7	Haldol; 5mg/ml;	Yesnssen Benelux	company	No, sufficient stock
20	Sufenta inj; 5µg/ml; 5x2ml	Yesnssen Benelux	company
1	Sufenta inj; 5µg/ml; 5x2ml	Yesnssen Benelux	Order was not delivered
16	Haldol; 5mg; 30	Yesnssen Benelux	company	No, sufficient stock
4	Sufenta inj; 5µg/ml; 5x2ml	Yesnssen Benelux	company	No, sufficient stock
9	Haldol; 5mg; 5x1ml	Yesnssen Benelux	company	No, sufficient stock
11	Haldol; 5mg; 5x1ml	Yesnssen Benelux	Other	Yes	same API	domestic	same product	Othere Wholesaler
6	Haldol; 5mg; 5x1ml	Yesnssen Benelux	company	No, sufficient stock
2	Haldol; 5mg; 5x1ml	Yesnssen Benelux	Order was not delivered	No, sufficient stock
1	Haldol; 5mg; 5x1ml	Yesnssen Benelux	Order was not delivered	No, sufficient stock
4	Synacthen; 025mg; 1amp	Copharma	Order was not delivered	Yes	Geen alternative
11	Olanzapine; 10mg; 98co	Mylan	Order was not delivered	Yes	same API		same product	othere Wholesaler
11	Olanzapine; 5mg; 98co	Mylan	Order was not delivered	Yes	same API		Olanzapine 5mg; 98	other company
4	Tazocin; 4g; 1	Pfizer	Order was not delivered	Yes	Geen alternative
4	Tazocin; 4g; 1	Pfizer	company	Yes	other API	domestic	Piperacilline-Tazobactan	other company
19	Zyprexa IM; 10mg	Eli Lilly	Order was not delivered	Yes
19	Quetiapine EG; 25mg; 60co	EG	Order was not delivered	Yes	same API	domestic	same product	other company
21	Etumine; 40mg; 10co		Wholesaler	No, sufficient stock
1	Dogmatil inj; 100mg; 2mlx6	Sanofi	company	No, sufficient stock
16	Dogmatil inj; 100mg; 2mlx6	Sanofi	company	No, sufficient stock
9	Tiapridal inj; 100mg; 12x2ml	Sanofi	company	No, sufficient stock
16	Tiapridal inj; 100mg; 12x2ml	Sanofi	company	No, sufficient stock
2	Tiapridal inj; 100mg; 12x2ml	Sanofi	Order was not delivered	Yes
11	Tiapridal inj; 100mg; 12x2ml	Sanofi	company	No, sufficient stock
7	Tiapridal inj; 100mg; 12x2ml	Sanofi	Order was not delivered	No, sufficient stock
21	Abilify amp; 9,75mg/1,3ml; 1	Arvato Healthcare	Wholesaler	No, sufficient stock
4	Terra Cortril oogsuspensie; 1	Pfizer	Order was not delivered	Yes	Geen alternative
5	Terra Cortril oogsuspensie; 1	Pharma Logistics
11	Temesta expidet; 2,5mg; 50	Pfizer	Order was not delivered	No, sufficient stock
7	Temesta expidet; 2,5mg; 50	Pfizer	Order was not delivered	No, sufficient stock
22	Tiapridal inj; 100mg; 12x2ml	Sanofi	company
20	Tiapridal inj; 100mg; 12x2ml	Sanofi	company	No, sufficient stock
5	Temesta; 4mg/ml	Pfizer	company	No, sufficient stock
8	Temesta; 4mg/ml	Pfizer	Order was not delivered	No, sufficient stock
17	Tiapridal inj; 100mg; 12x2ml	Sanofi	company
8	Tiapridal inj; 100mg; 12x2ml	Sanofi	Order was not delivered
8	Lysanxia; 10mg, co	Pfizer	Order was not delivered	Yes	same API	domestic	Lysanxia druppels
6	Clozan; 5mg; 50	Pfizer	Order was not delivered	No, sufficient stock
21	Dormicum; 50mg; 5amp	Roche	Wholesaler	No, sufficient stock
3	Dormicum; 5mg/5ml	Roche	company	Yes	other API	domestic	Midazolam	other company
19	Circadin; 2mg	Takeda Belgium	Order was not delivered	Yes	same API	domestic	pharmaceutical compounding
22	Circadin; 2mg	Takeda Belgium	Order was not delivered	Yes	same API	domestic	pharmaceutical compounding
6	Prothiaden; 75mg; 28	Teofarma	Order was not delivered	No, sufficient stock
1	Tuberculin PPD RT23 SSI	Econophar	Order was not delivered
6	Prothiaden; 75mg; 28	Teofarma SRL	Order was not delivered	No, sufficient stock
8	Seroxat; 20mg/10ml; 150ml	GSK	company	Yes	Geen alternative
16	Serlain; 100mg; 100co	Pfizer	company	Yes	same API	domestic	Sertraline	other company
22	Serlain; 100mg; 100co	Pfizer	company	Yes	same API	domestic	Sertraline 100mg	other company
22	Serlain; 100mg; 100co	Pfizer	company	No, sufficient stock
16	Serlain; 100mg; 30co	Pfizer	company	Yes	same API	domestic	Sertraline; 100mg; co	other company
10	Typhim; 1	Sanofi	company
15	U10 fysio 3l zak		company	Yes	same API	domestic
19	Serlain; 100mg; 30co	Pfizer	Order was not delivered	Yes	same API	domestic	Sertraline 100mg	other company
13	Serlain; 50mg; 100co	Pfizer	Order was not delivered	Yes	other API	domestic	Sertraline	other company
5	Serlain; 50mg; 30co	Pfizer	company	No, sufficient stock
3	Serlain; 50mg; 30co	Pfizer	company	Yes	same API	domestic	Sertraline	other company
16	Serlain; 50mg; 30co	Pfizer	company	Yes	same API	domestic	Sertraline	other company
15	URO 3000 Glycine; 3l;	Aguettant	company	No, sufficient stock
8	Serlain; 50mg; 30co	Pfizer	company	Yes	same API	domestic	Sertraline 50mg	other company
9	Serlain; 50mg; 30co	Pfizer	company	Yes	same API	domestic	Sertraline; 50mg	other company
1	Serlain; 50mg; 30co	Pfizer	company	Yes	same API		Sertraline	other company
8	Uromatic NaCl 0,9%; 3000ml	Baxter	Order was not delivered
6	Serlain; 50mg; 30co	Pfizer	company	Yes	same API	domestic	Sertraline 50mg	other company
19	Serlain; 50mg; 30co	Pfizer	Order was not delivered	Yes	same API	domestic	Sertraline 50mg	other company
19	Serlain; 50mg; 30co	Pfizer	Order was not delivered	Yes	same API	domestic	Sertraline 50mg	other company
1	Serlain; 50mg; 30co	Pfizer	company	Yes	same API	domestic	same product	other company
22	Serlain; 50mg; 60co	Pfizer	company	No, sufficient stock
8	Valtran; 10ml	Pfizer	company
16	Efexor Exel; 150mg; 100	Pfizer	company	No, sufficient stock
16	Efexor Exel; 150mg; 100	Pfizer	company	No, sufficient stock
6	Efexor Exel; 75mg	Pfizer	Order was not delivered	Yes	same API	domestic	same product	othere campus
1	Tracrinne; 50mg; 5mlx5	GSK	company	No, sufficient stock
6	Donepezil EG; 10mg; 28co	Omega Pharma	Order was not delivered	Yes	same API	domestic	othere verpakkingsgrootte
6	Exelon TTS; 9,5µg/24u; 30	Novartis Pharma	Order was not delivered	Yes	other API	domestic	Rivastiguire TTS	other company
2	Prioderm lotion; 100ml	Pharma Logistics	Order was not delivered	No, sufficient stock
16	Phenylephrine; 10mg; 25x1ml	USA Baxter	Order was not delivered	No, sufficient stock
21	Novolizer formoterol		Wholesaler	Yes
21	Seretide 25/125mg	GSK	Wholesaler	Yes
4	Vitamine C; 500mg; 5mlx120	Sterop	Order was not delivered	Yes	same API	domestic	same product	othere Wholesaler
21	Seretide 25/50mg	GSK	Wholesaler	Yes	same API	domestic	same product	same company
21	Flixotide diskus; 500mcg		Wholesaler	Yes
11	Acetylcysteine EG; 600mg; 60zakjes	Omega Pharma	Order was not delivered	Yes	same API	domestic	same product	othere Wholesaler
4	Voltaren suppo's; 100mg; 6	Novartis Pharma	Order was not delivered	No, sufficient stock
11	Polaramine; 5mg; 5x 1ml	Pharma Belgium	Order was not delivered	Yes	same API			other company
8	Pred Forte Collyre; 5ml; 1	Eumedica	Order was not delivered	No, sufficient stock
8	Pred Forte Collyre; 5ml; 1	Eumedica	Order was not delivered	No, sufficient stock
4	Wylaxine comp; 120mg; 20	Omega Pharma	Order was not delivered	Yes	same API	domestic	same product	othere Wholesaler
4	Wylaxine comp; 120mg; 20	Omega Pharma	Order was not delivered	Yes	same API	domestic	same product	othere Wholesaler
20	Wylaxine comp; 120mg; 20	Omega Pharma	Order was not delivered	Yes	other API	domestic	Maricol
4	Wylaxine comp; 120mg; 20	Omega Pharma	Order was not delivered	Yes	same API	domestic	same product	othere Wholesaler
6	Xagrid; 0,5mg; 100co	Pharma Logistics	company
4	Xenetix-350; 500ml; zak	Codali	Order was not delivered	Yes	same API	domestic	flacon ipv zak	same company
4	Xenetix-350; 500ml; zak	Guerbet	Order was not delivered	Yes	same API	domestic	fles	same company
11	Pred Forte Collyre; 5ml; 1	Eumedica	Order was not delivered	Yes	same API		same product	othere Wholesaler
17	FML Liquifilm	Eumedica	Order was not delivered	No, sufficient stock
11	Indocollyre 0,1%; 5ml	BauschHomb	Order was not delivered	No, sufficient stock
17	Zantac; 150mg; 112co	GSK	Order was not delivered
1	Zantac; 150mg; 112co	GSK	Order was not delivered
16	Zantac; 150mg; 112co	GSK	company
21	Isopto-tears		Wholesaler	Yes
20	Zantac; 150mg; 112co	GSK	company	No, sufficient stock
3	Zantac; 150mg; 112co	GSK	Order was not delivered
4	Zantac; 150mg; 112co	GSK	Order was not delivered	Yes	same API	domestic	Ranitidine EG; 150mg;	other company
21	Tears Naturale		Wholesaler	No, sufficient stock
4	Zantac; 150mg; 112co	GSK	Order was not delivered	Yes	same API	domestic	same product	othere Wholesaler
15	Zantac; 150mg; 112co	GSK	Order was not delivered	Yes	same API	domestic	Ranitidine 150mg	other company
9	Zantac; 150mg; 112co	GSK	company
3	Diamox IV; 500mg;	Tramedico	Order was not delivered	Yes	same API	Foreign alternative	same product	other company
5	Zantac; 150mg; 112co	GSK	Order was not delivered
17	Zantac; 300mg; 56co	GSK	Order was not delivered
22	Diamox; 250mg; 25co	MPI	company	Yes	same API	Foreign alternative	Diamox; 250mg	other company
20	Zantac; 300mg; 56co	GSK	company	No, sufficient stock
9	Diamox; 250mg; 25co	Tramedico	Order was not delivered	Yes	same API	domestic	pharmaceutical compounding
16	Diamox; 250mg; 25co	Tramedico	Order was not delivered	Yes	same API	domestic	pharmaceutical compounding
3	Zantac; 300mg; 56co	GSK	Order was not delivered
4	Zantac; 300mg; 56co	GSK	Order was not delivered	Yes	same API	domestic	same product	othere Wholesaler
15	Zantac; 300mg; 56co	GSK	Order was not delivered	Yes	same API	domestic	Ranitidine 300mg	other company
5	Zantac; 300mg; 56co	GSK	Order was not delivered
11	Zeffix siroop; 5mg/ml; 1x240ml	GSK
1	Zilvernitraat stift	ACA Pharma	Order was not delivered
4	Zinacef monovial; 1,5g; 1	GSK	Order was not delivered	Yes	same API	domestic	zinacef flacon
8	Diamox; 250mg; 25co	MPI		Yes	same API	domestic	pharmaceutical compounding
8	Diamox; 250mg; 25co	Tramedico		Yes	other API	domestic	pharmaceutical compounding
9	Venin Guepe; 4	ALK Benelux	Order was not delivered	Yes	Geen alternative
8	Protamine 1000; 5000UI/5ml	Meda Pharma	company	Yes	same API	domestic	Protamine sulfaat
6	Protamine 1000; 5000UI/5ml	MEDA	company	Yes	same API	domestic	Protamine sulfaat	other company
5	Tuberculin PPD RT23 SSI	Econophar		Yes	same API	Foreign alternative	Tubertest	other company
22	Tuberculin PPD RT23 SSI	Econophar	Order was not delivered	No, sufficient stock
5	Zitromax; 250mg; 6co	Pfizer	Order was not delivered
4	Zitromax; 250mg; 6co	Pfizer	Order was not delivered	Yes	same API	domestic	same product	othere Wholesaler
15	Zitromax; 250mg; 6co	Pfizer	Order was not delivered	Yes	same API	domestic	Azithromycine
15	Zitromax; 250mg; 6co	Pfizer	Order was not delivered	Yes
15	Zitromax; 250mg; 6co	Pfizer	Order was not delivered	No, sufficient stock
1	Tuberculin PPD RT23 SSI	Econophar	company	Yes	Geen alternative
4	Zitromax; 500mg; 3co	Pfizer	Order was not delivered	Yes	same API	domestic	same product	othere Wholesaler
15	Zitromax; 500mg; 3co	Pfizer	Order was not delivered	Yes	same API	domestic	Azithromycine
5	Tuberculin PPD RT23 SSI	Econophar	Order was not delivered	Yes	same API	Foreign alternative	same product
15	Zitromax; 500mg; 3co	Pfizer	Order was not delivered	Yes
15	Zitromax; 500mg; 3co	Pfizer	Order was not delivered	Yes	same API	domestic	Azithromycine	other company
1	Telebrix 35; 100ml	Guerbet	company	Yes	other API	domestic	Xenetrix
4	Zofran Zydis; 8mg; 10	GSK	Order was not delivered	No, sufficient stock
4	Zofran Zydis; 8mg; 10	Novartis Pharma	Order was not delivered	Yes	same API	domestic	same product	same company
15	Zofran Zydis; 8mg; 10	GSK	Order was not delivered	No, sufficient stock
15	Zofran Zydis; 8mg; 10	GSK	Order was not delivered	Yes	other API	domestic	Serofilm
8	Telebrix; 35; 50ml	Guerbet	Order was not delivered	Yes
6	Telebrix-5; 50ml; 10	Guerbet	company	No, sufficient stock
8	Hexabrix; 200ml/10ml	Guerbet	Order was not delivered	No, sufficient stock
4	Zofran Zydis; 8mg; 10	GSK	Order was not delivered	No, sufficient stock
15	Zofran Zydis; 8mg; 10	GSK	Order was not delivered	Yes	other API	domestic	Serofilm	other company
5	Zofran Zydis; 8mg; 10	GSK	Order was not delivered
11	Ultravist; 300; 100ml	Bayer	Order was not delivered	No, sufficient stock
5	Zofran Zydis; 8mg; 10	GSK	Order was not delivered
11	Ultravist; 300; 10ml	Bayer	Order was not delivered	No, sufficient stock
6	Iomeron-350; 500ml	Bracco	Order was not delivered	No, sufficient stock
4	Zometa; 4mg/100ml; 1amp	Novartis Pharma	Order was not delivered	Yes	same API	domestic	poedervorm	same company
6	Zometa; 4mg/100ml; 1amp	Novartis Pharma	Order was not delivered
6	Iomeron-350; 500ml	Bracco	company	Yes	same API	domestic	Iomeran 350; 200ml
20	Zovirax oogzalf 3%; 4,5g	GSK	Order was not delivered	Yes	other API		Virgan oogzalf
6	Iomeron-350; 500ml	Bracco	company	Yes	same API	domestic	smaller package
6	Iomeron-350; 500ml	Bracco	Order was not delivered	No, sufficient stock
6	Iomeron-350; 500ml	Bracco	company	Yes	same API	domestic	smaller dose
1	Xenetix-350; 500ml; zak	Codali	company	Yes	same API		Xenetix fles of
6	Xenetix-350; 500ml; zak	Guerbet	company	Yes	same API	domestic	flacon ipv zak	same company
1	Zovirax oogzalf; 30mg/g; 1	GSK	company
5	Zovirax; 250mg	GSK	Order was not delivered
17	Xenetix-350; 500ml; zak	Guerbet	company	Yes	same API	domestic	flacon ipv zak
11	Gadovist ser; 10ml	Bayer	Order was not delivered	No, sufficient stock
11	Gadovist ser; 15ml; 1	Bayer	Order was not delivered	Yes	same API		Gadovist 10ml
22	Gadovist ser; 15ml; 2	Bayer	company	Yes	same API	domestic	Gadovist 10ml
1	Gadovist ser; 15ml; 3	Bayer	Order was not delivered	Yes	same API		Gadovist 10ml
6	Gadovist spuit; 10ml	Bayer	company	No, sufficient stock
12	Augmentin P1000	GSK	Order was not delivered	Yes	Geen alternative
12	Augmentin P500/P1000
12	Penadur L.A. 1200000E; 1	Vesale	Order was not delivered	Yes	same API	Foreign alternative
12	Litican amp; 50mg ; 6x2ml	Sanofi	company	Yes	same API	Foreign alternative	litican
12	Primperan; 10mg; 2mlx6	Sanofi	company	No, sufficient stock
12	Lasix; 250 mg; 6x25ml	Sanofi	company	No, sufficient stock

## Sheet: Included drug shortages
Hospital	Medicin; dose; package	Company	How communicated?	Did supply disruption cause a drug shortage?	API	If drug shortage, domestic or foreign solution?	Alternative medicine; dose; Package	Alternative Company
8	Arome de banane	Fagron	Order was not delivered	Yes	Other API	Domestic
7	Billar; 500mg		Order was not delivered	Yes	No alternative
11	BMF poudre; 200mg; 4	Nutricia	Order was not delivered	Yes	Same API	Domestic	Same product	Same company
8	Cantharone	Dormer	Company	No, sufficient stock
6	Evian spray 150gr	Escapo	Order was not delivered	Yes	No alternative
22	HAL allergeen boompollen; -: D3	HAL Allergy	Company	Yes	No alternative
8	Ipasept; 70°; 1L	VWR Internationaal	Company	Yes	Other API	Domestic	Ipa 30/70; 500 of 950ml
22	Mepacreme; 100mg	Pharma International	Wholesaler	Yes	No alternative
6	Nutrison Advance Peptisorb; 1L; 8	Nutricia	Order was not delivered	No, sufficient stock
6	Nutrison Peptisorb; 1L	Nutricia	Order was not delivered	Yes	Same API	Domestic	Same product	Othere Wholesaler
8	Pentaho	BAS	Order was not delivered	Yes		Foreign alternative
3	Proshield Plus huidbeschermer	Smith and Nephew	Order was not delivered	No, sufficient stock
11	Albumine 20%; 100ml	CAF-DCF Rode kruis	Company
17	Proshield Plus huidbeschermer	Smith and Nephew	Order was not delivered	Yes		Domestic	mitosyl
2	Rhinovita neuszalf; 17g	Labina	Wholesaler	Yes	Other API	Domestic	Osmaleine neuszalf
21	Tanal suppo		Wholesaler	Yes
8	Vaseline Boriquée; 10%; 30g	Sterop	Company	Yes	Same API	Domestic	pharmaceutical compounding
22	Vasopremen; 20IE/ml	Pharma International	Company	Yes	Other API	Foreign alternative	Vasostrict	Other company
11	Vitapanthol neuszalf; 16,5g	New Davigo	Order was not delivered	Yes	Same API	Domestic	Same product	Othere Wholesaler
7	Zantac; 150mg; 112co	GSK	Company	Yes	Same API	Domestic	Same product	Other company
5	Aldactone; 25mg; 50co	Pharma Logistics
11	Zantac; 150mg; 112co	GSK	Order was not delivered	Yes	Other API		Ranitidine EG; 150mg;	Other company
1	Zantac; 150mg; 112co	GSK	Company	Yes	Same API	Domestic	Ranitidine 150mg	Other company
16	Zantac; 300mg; 56co	GSK	Order was not delivered	Yes	Same API	Domestic	Ranitidine; 300mg;	Other company
2	Zantac; 300mg; 56co	GSK	Order was not delivered	Yes	Same API	Domestic	Ranitidine 300mg	Other company
6	Zantac; 300mg; 56co	GSK	Order was not delivered	Yes	Same API	Domestic	Ranitidine EG; 150mg;	Other company
2	Pantomed; 20mg; 50co	Takeda Belgium	Order was not delivered	Yes	Same API	Domestic	Same product
16	Alkeran inj	GSK
5	Alkeran; 2mg; co	Pfizer
11	Pantomed; 20mg; 50co	Takeda Belgium	Order was not delivered	Yes	Same API	Domestic	Same product	Othere Wholesaler
3	Pantomed; 20mg; 50co	Takeda Belgium	Order was not delivered	No, sufficient stock
17	Pantomed; 20mg; 50co	Takeda Belgium	Order was not delivered	Yes	Same API	Domestic	Othere verpakkingsgrootte	Same company
11	Nexium; 20mg; 50co	Astra Zeneca	Order was not delivered	Yes	Same API		Same product	Othere Wholesaler
6	Primperan; 10mg; 2mlx6	Sanofi	Company	Yes	Other API	Domestic	Litican IV	Same company
6	Primperan; 10mg; 2mlx6	Sanofi	Company	Yes	Other API	Domestic	Primperan co + siroop (PO toediening)	Same company
3	Primperan; 10mg; 2mlx6	Sanofi	Order was not delivered	Yes	Other API		Litican co
10	Primperan; 10mg; 2mlx6	Sanofi	Order was not delivered	Yes	Other API		Litican amp
16	Primperan; 10mg; 2mlx6	Sanofi	Called to company for more information	Yes
1	Primperan; 10mg; 2mlx6	Sanofi	Company	Yes	Other API		Litican Inj
11	Primperan; 10mg; 2mlx6	Sanofi	Order was not delivered	Yes	Same API		Same product
1	Primperan; 10mg; 2mlx6	Sanofi	Order was not delivered	Yes	Other API		Litican
1	Primperan; 10mg; 2mlx6	Sanofi	Company	Yes	Other API	Domestic	Litican inj
8	Primperan; 10mg; 2mlx6	Sanofi	Order was not delivered	No, sufficient stock
13	Primperan; 10mg; 2mlx6	Sanofi	Company	Yes	Other API	Domestic	Ondansetron 4mg/2ml	Other company
9	Aspegic inj; 500mg; 6x5ml	Sanofi	Company
11	Primperan; 10mg; 2mlx6	Sanofi	Other	Yes	Same API	Domestic	Same product	Othere Wholesaler
5	Augmentin; 2g/200mg	GSK	Order was not delivered
5	Augmentin P1g/100mg	GSK	Company
16	Primperan; 10mg; 2mlx6	Sanofi	Company	No, sufficient stock
9	Augmentin P500mg/50mg	GSK	Company
11	Primperan; 10mg; 2mlx6	Sanofi	Order was not delivered	Yes	Same API		Same product	Othere Wholesaler
5	Augmentin P500mg/50mg	GSK	Company
6	Primperan; 10mg; 2mlx6	Sanofi	Company	Yes	Other API	Foreign alternative	Metoclopramide	Other company
5	Augmentin P500mg/50mg	GSK
6	Primperan; 10mg; 2mlx6	Sanofi	Order was not delivered	Yes	Other API	Domestic	Litican IV
5	Augmentin retard 1g/62,5mg;	GSK	Order was not delivered
3	Primperan; 10mg; 2mlx6	Sanofi	Company	Yes	Other API	Foreign alternative	Metoclopramide	Other company
1	Primperan; 10mg; 2mlx6	Sanofi	Company	Yes	Other API	Domestic	Litican
17	Primperan; 10mg; 2mlx6	Sanofi	Company	No, sufficient stock
10	Primperan; 10mg; 2mlx6	Sanofi	Order was not delivered	No, sufficient stock
5	Augmentin; 2g/200mg	GSK	Company
9	Primperan; 10mg; 2mlx6	Sanofi	Order was not delivered	Yes	Other API	Domestic	Litican
8	Primperan; 10mg; 2mlx6	Sanofi	Order was not delivered	No, sufficient stock
7	Primperan; 10mg; 2mlx6	Sanofi	Company	No, sufficient stock
7	Primperan; 10mg; 2mlx6	Sanofi	Company	Yes	Same API	Foreign alternative	Same product	Other company
5	Avelox	Bayer	Called to company for more information
11	Motilium enfant suppo; 30mg	Johnson & Johnson	Order was not delivered	No, sufficient stock
6	Litican amp; 50mg ; 6x2ml	Sanofi	Order was not delivered	Yes	Other API	Domestic	Primperan amp	Same company
6	Litican amp; 50mg ; 6x2ml	Sanofi	Order was not delivered	Yes	Other API	Domestic	Litican Co	Same company
11	Avelox; 400mg; 80co	Bayer	Order was not delivered		Same API	Domestic	Same product	Othere Wholesaler
22	Litican amp; 50mg ; 6x2ml	Sanofi	Order was not delivered	Yes	Same API	Foreign alternative	Litican amp	Other company
9	Litican amp; 50mg ; 6x2ml	Sanofi	Company	Yes	No alternative		Litican co
3	Litican amp; 50mg ; 6x2ml	Sanofi	Other	Yes	Other API		Primperan amp of Litican co
8	Litican amp; 50mg ; 6x2ml	Sanofi	Company	Yes	Other API	Domestic	Primperan inj of litican co
6	Bactroban huidzalf	GSK	Company
16	Litican amp; 50mg ; 6x2ml	Sanofi	Order was not delivered	Yes	Same API	Foreign alternative	Limican; 50mg/2ml; 6x2ml
17	Bactroban huidzalf	GSK	Company
11	Litican amp; 50mg ; 6x2ml	Sanofi	Order was not delivered	Yes	Other API		Primperan inj
13	Litican amp; 50mg ; 6x2ml	Sanofi	Company	Yes	Same API	Foreign alternative	Same product	Other company
2	Litican amp; 50mg ; 6x2ml	Sanofi	Company	Yes	Same API	Foreign alternative	limican 50mg/2ml
16	Litican amp; 50mg ; 6x2ml	Sanofi	Order was not delivered	Yes
6	Litican amp; 50mg ; 6x2ml	Sanofi	Company	Yes	Other API	Domestic	Primperan	Other company
5	Bactroban neuszalf	GSK
6	Litican amp; 50mg ; 6x2ml	Sanofi	Company	No, sufficient stock
1	Litican amp; 50mg ; 6x2ml	Sanofi	Company	No, sufficient stock
5	Litican amp; 50mg ; 6x2ml	Sanofi	Company	Yes	Other API
10	Litican amp; 50mg ; 6x2ml	Sanofi	Company	Yes	Same API	Domestic	Same product
9	Litican amp; 50mg ; 6x2ml	Sanofi	Order was not delivered	No, sufficient stock
7	Litican amp; 50mg ; 6x2ml	Sanofi	Company	Yes	Other API	Domestic	Primperan
6	Ondansetron EG; 8mg; 10co	Omega Pharma		No, sufficient stock
17	Bactroban neuszalf; 3g	GSK	Company
1	Ondansetron EG; 8mg; 10co	EG	Order was not delivered	No, sufficient stock
1	Bactroban zalf; 15g	GSK	Company
1	Bactroban zalf; 3g	GSK	Company
9	Zofran Zydis; 8mg; 10	GSK	Order was not delivered	Yes	Same API	Domestic		Other company
16	Zofran Zydis; 8mg; 10	GSK	Order was not delivered	No, sufficient stock
16	Zofran Zydis; 8mg; 10	GSK	Order was not delivered	Yes	Same API	Domestic	Ondansetron 8mg co	Other company
5	Betamine; 474,5mg; 50co	Kela	Order was not delivered
11	Zofran Zydis; 8mg; 10	GSK	Order was not delivered	No, sufficient stock
7	Zofran Zydis; 8mg; 10	GSK	Company	Yes	Same API	Domestic	Ondansetron 8mg co	Other company
11	Wylaxine comp; 120mg; 20	Omega Pharma	Order was not delivered	No, sufficient stock
9	Wylaxine comp; 120mg; 20	Omega Pharma	Other hospital	No, sufficient stock
11	Prunasine Phyto siroop; 200ml	Takeda Belgium	Order was not delivered	No, sufficient stock
11	Bifiteral; 1	BGP Products Belgium SPRL	Order was not delivered	Yes				Othere Wholesaler
6	Lactulose 15ml; 5x20 zakjes	Omega Pharma	Company	Yes
2	Orisel junior; 13,2g; 6zakjes	Patch Pharma	Order was not delivered	Yes
21	ORS; 13,2g; 20zakjes	Nutricia	Wholesaler	Yes	Other API		Sopaiyx
10	ORS; 13,2g; 96zakjes	Nutricia	Company	Yes	Same API	Domestic	pharmaceutical compounding
6	ORS; 1x6zakjes	Nutricia	Order was not delivered	Yes	Same API	Domestic	Protectis ORS	Other company
22	ORS; 1x6zakjes	Nutricia	Order was not delivered	Yes	Other API	Domestic	Soparyx zakje
21	Entocort; 3mg		Wholesaler	No, sufficient stock
6	Enterol; 250 mg;	Pharmalogistics	Order was not delivered	No, sufficient stock
11	Creon 40000; 400mg; 100co	BGP Products Belgium SPRL		Yes	Same API		Creon 25000 en 10000
22	Creon 40000; 400mg; 100co	Mylan	Company	Yes	Same API		Othere dosis
6	Creon 40000; 400mg; 100co	Mylan	Order was not delivered	No, richtlijnen voor gebruik van product zijn aangepast
3	Creon 40000; 400mg; 100co	Movianto	Order was not delivered	Yes	Same API	Domestic	Othere dosis
10	Creon 40000; 400mg; 100co	Abbott	Order was not delivered	No, sufficient stock
11	Glucophage; 500mg; 60co	Merck SA	Order was not delivered	No, sufficient stock
21	Glucophage; 500mg; UD	Merck SA	Company	No, sufficient stock
9	Metformax; 850mg; 120 co	Menarini	Order was not delivered	Yes	Same API	Domestic	Metformax 850mg	Othere Wholesaler
21	Supradyn energy co		Wholesaler	Yes	Same API	Domestic	omnibianta integral
8	Calcium S Forte; 500mg	Sandoz	Order was not delivered
21	D-Vital; 500/440; 30zakjes	Will Pharma	Wholesaler	No, sufficient stock
11	Vit B12 amp; 1000µg/ml; 5x1ml	Sterop	Order was not delivered	Yes	Same API	Domestic	Vit B12	Othere Wholesaler
11	Vitamine B1 sterop; 100mg; 100	Sterop	Order was not delivered	Yes	Same API	Domestic	Same product	Othere Wholesaler
11	Vitamine B6 Sterop; 100mg; 100x2ml	Sterop	Order was not delivered	No, sufficient stock
10	Vitamine E; 300mg; 100amp	Sterop	Order was not delivered	Yes	No alternative
21	Befact Forte; 100co		Wholesaler	No, sufficient stock
11	Calcidia; 0,8g; 100x10ml	Sterop	Order was not delivered	Yes	Same API	Domestic	Same product	Other ziekenhuis
11	Calcidia; 3,85g; 20zakjes	Pharma Belgium	Order was not delivered	Yes	No alternative
8	Calcium S Forte; 500mg	Sandoz	Company	Yes	Same API	Foreign alternative	Calcium Forte	Same company
17	Calcium Sandoz; 500mg; 30zakjes	Sandoz	Order was not delivered	Yes		Domestic	D-Vital zakjes
16	Steovit kauwtablet; 1000mg/800E; 50	Takeda Belgium	Company	No, sufficient stock
6	Steovit kauwtablet; 1000mg/800E; 50	Takeda Belgium	Order was not delivered	No, sufficient stock
6	Steovit kauwtablet; 1000mg/800E; 50	Takeda Belgium	Company	No, sufficient stock
19	Steovit kauwtablet; 1000mg/800E; 50	Takeda Belgium	Order was not delivered	Yes	Same API	Domestic	bruistablet	Same company
6	Steovit kauwtablet; 100mg/800E; 50	Takeda Belgium	Order was not delivered	No, sufficient stock
11	Steovit kauwtablet; 100mg/800E; 50	Takeda Belgium	Order was not delivered	No, sufficient stock
8	Cefepim Fresenius; 2gr; 10	Fresenius Kabi	Order was not delivered
11	Steovit kauwtablet; 100mg/800E; 50	Takeda Belgium	Order was not delivered	Yes	Same API		D-vital 880/1g zakje
9	URO 3000 NaCl; 3L; 4 zakjes	Aguettant	Company	No, sufficient stock
3	Cardiphar; 80mg; 120co	TEVA	Company	Yes	Other API	Domestic	Aspegic
10	Integrillin; 0,75mg/ml; 100ml	GSK	Order was not delivered	No, sufficient stock
10	Integrilin; 0,75mg/ml; 100ml	GSK	Company	No, sufficient stock
9	Integrilin; 0,75mg/ml; 1L	GSK	Company	No, sufficient stock
8	Circadin; 2mg	Takeda Belgium	Order was not delivered
10	Integrilin; 2mg/ml; 10ml	GSK	Order was not delivered	Yes	Other API		Reopro
16	Konakion inj; 10mg; 10x1ml	Roche	Order was not delivered	No, sufficient stock
1	Cofact; 500IU; 1	CAF-DCF Rode kruis	Company	Yes			Octaplex 500IU
3	Cofact; 500IU; 1	CAF-DCF Rode kruis	Company	Yes	Same API		Octaplex 500IU	Other company
9	Claforan; 2g;	Sanofi	Company		Same API	Domestic	smaller dose
13	URO 3000 Glycine 3L	Aguettant	Company	Yes	Same API	Domestic	Same product	Other company
9	URO 3000 Glycine; 3l; 4zakjes	Aguettant	Company	Yes	Same API	Domestic	URO 3000 Glycine	Other company
10	Albumine 20%; 100ml	CAF-DCF Rode kruis	Order was not delivered	No, sufficient stock
9	Albumine 20%; 100ml	CAF-DCF Rode kruis	Company	No, sufficient stock
16	Albumine 20%; 100ml	CAF-DCF Rode kruis	Company	Yes	Same API	Domestic	albunorm 20% 100ml
2	Albumine 20%; 100ml	CAF-DCF Rode kruis	Other	Yes	No alternative
22	Albumine 20%; 100ml	CAF-DCF Rode kruis	Order was not delivered	Yes	Same API	Domestic	Alburex 20% 100ml of Albunam 20% 100ml
5	Albumine 20%; 100ml	CAF-DCF Rode kruis	Company	Yes	Same API	Domestic	Alburese	Other company
5	Albumine 20%; 100ml	CAF-DCF Rode kruis	Order was not delivered	No, sufficient stock
16	Sopp 4%; 400ml	CAF-DCF Rode kruis	Order was not delivered	Yes	Same API	Domestic	smaller package	Same company
6	Sopp 4%; 400ml	CAF-DCF Rode kruis	Company	No, sufficient stock
16	Sopp 4%; 400ml	CAF-DCF Rode kruis	Company	Yes	Same API		Sopp 250ml
22	Sopp 4%; 400ml	CAF-DCF Rode kruis	Order was not delivered	No, sufficient stock
1	Corotrope; 10mg/ml; 10x10ml	Sanofi	Order was not delivered
8	SOPP - SSPP 4%; 400ml		Company	No, sufficient stock
1	Glucose 5%; 10x1L	Baxter	Company	Yes	Same API	Domestic	smaller package
8	Glucose 5%; 1L	Macopharma	Order was not delivered	Yes	Same API	Domestic	Othere dosis	Same company
22	Glucose; 5%; 10x1l	Baxter	Order was not delivered	No, sufficient stock
1	Glucose; 5%; 1L	Baxter	Order was not delivered	Yes	Same API	Domestic	Glucose; 5%/500ml
9	Glucose; 5%; 20x1l	Baxter	Order was not delivered	No, sufficient stock
5	NaCl 0,9%; 500ml	Baxter	Order was not delivered	No, sufficient stock
3	Plasmalyte 500cc	Baxter	Order was not delivered	No, sufficient stock
22	NaCl 0,9%; 500ml	Baxter	Company	Yes	Same API	Domestic	Same product	Other company
1	NaCl 0,9%; 500ml	Baxter	Order was not delivered	No, sufficient stock
22	NaCl 0,9%; 6x1L	Braun	Order was not delivered	Yes	Same API	Domestic	Same product	Other company
22	Uromatic NaCl 0,9%; 3000ml	Baxter	Company	Yes	Same API		Same product	Other company
11	Dalacin C; 600mg; 4ml	Pfizer	Order was not delivered
21	Baxter glucose 5%: 1L	Baxter	Company	Yes	Same API	Domestic	Same product	Othere Wholesaler
22	Linisol; 2%; 20	Braun	Company	Yes	Same API	Domestic	Xylocaine amp; 2%	Other company
8	Effortil; 5mg; 50co	Boehringer Ingelheim		Yes	Other API	Foreign alternative	Astonin of Gutron	Other company
22	Isuprel; 0,2mg/ml;5ml	Hospira	Company	Yes	Same API	Foreign alternative	Isoprenaline	Other company
9	Isuprel; 0,2mg/ml;5ml	Eumedica	Other hospital	Yes	Same API	Foreign alternative	Isoprenaline	Other company
11	Noradrenaline; 4mg; 4mlx10	Aguettant	Order was not delivered	No, sufficient stock
16	Corotrope; 10mg/ml; 10x10ml	Sanofi	Order was not delivered	Yes	Same API	Foreign alternative	Same product	Same company
16	Corotrope; 10mg/ml; 10x10ml	Sanofi	Company	Yes	Same API	Foreign alternative	Corotrope inj
16	Corotrope; 10mg/ml; 10x10ml	Sanofi	Company	Yes	Same API	Foreign alternative	Corotrope inj
11	Dexdor; 200mcg; 5x2ml	Eumedica	Order was not delivered
11	Corotrope; 10mg/ml; 10x10ml	Sanofi	Company	No, sufficient stock
9	Corotrope; 10mg/ml; 10x10ml	Sanofi	Company	No, sufficient stock
10	Corotrope; 10mg/ml; 10x10ml	Sanofi	Company	No, sufficient stock
1	Solinitrina; 50mg; 10mlx50	Internationale apotheek	Company	Yes	No alternative
1	Diamox; 250mg; 25co	Tramedico	Company
22	Cedocard; 10mg; 100D	Takeda Belgium	Company	Yes	Other API	Domestic	Cedocard 5mg
22	Cedocard; 10mg; 100D	Takeda Belgium	Company	Yes	Other API	Domestic	Cedocard 20mg
16	Cedocard; 10mg; 100D	Takeda Belgium	Order was not delivered	Yes	Same API	Domestic	Cedocard 200mg
13	Lasix; 250 mg; 6x25ml	Sanofi	Company	Yes	Same API	Domestic	Lasix amp; 20mg/2ml
8	Lasix; 250 mg; 6x25ml	Sanofi	Company	Yes	Same API	Domestic	Lasix 20mg/2ml
11	Lasix; 250 mg; 6x25ml	Sanofi	Order was not delivered	Yes	Same API		Lasix 20mg
17	Diflucan; 200mg; 10caps	Pfizer	Company
6	Lasix; 250 mg; 6x25ml	Sanofi	Company	No, sufficient stock
6	Lasix; 250 mg; 6x25ml	Sanofi	Order was not delivered	No, sufficient stock
22	Diflucan; 200mg; 20caps	Pfizer
6	Lasix; 250 mg; 6x25ml	Sanofi	Company	No, sufficient stock
11	Lasix; 250 mg; 6x25ml	Sanofi	Company	Yes	Other API		Lasix 20mg of Buzimex
9	Lasix; 250 mg; 6x25ml	Sanofi	Company	No, sufficient stock
17	Diflucan; 200mg; 20caps	Pfizer	Company
10	Lasix; 250 mg; 6x25ml	Sanofi	Company	No, sufficient stock
16	Lasix; 250 mg; 6x25ml	Sanofi	Company	No, sufficient stock
1	Lasix; 250 mg; 6x25ml	Sanofi	Order was not delivered	Yes	Same API	Domestic	Lasix 20mg
1	Lasix; 250 mg; 6x25ml	Sanofi	Company	No, sufficient stock
17	Lasix; 250 mg; 6x25ml	Sanofi	Company	No, sufficient stock
6	Dipidolor amp; 10mg/ml; 30x2ml	Yesnssen Benelux	Other
1	Lasix; 250 mg; 6x25ml	Sanofi	Order was not delivered	Yes	Same API		Lasix 40mg
7	Lasix; 250 mg; 6x25ml	Sanofi	Company	Yes	Same API	Foreign alternative	Furosemin	Other company
11	Scheriproct zalf; 30g	Bayer	Order was not delivered	No, sufficient stock
11	Scheriproct zalf; 30g	Bayer	Order was not delivered	Yes	Same API	Domestic	Same product	Othere Wholesaler
16	Sotalex; 160mg; 50co	Bristol-Myers Sqibb		Yes	Same API	Domestic	Sotatol; 160mg; 100co	Other company
22	Sotalex; 160mg; 50co	Bristol-Myers Sqibb	Company	No, sufficient stock
16	Sotalex; 160mg; 50co	Bristol-Myers Sqibb	Order was not delivered	Yes	Same API	Domestic	Sotalol Mylan 160mg	Other company
11	Sotalex; 160mg; 50co	Bristol-Myers Sqibb	Order was not delivered	Yes	Same API		generic medicine
6	Dipidolor amp; 10mg/ml; 5x2ml	Yesnssen Benelux	Other
6	Sotalex; 160mg; 50co	Bristol-Myers Sqibb	Order was not delivered	Yes	Same API	Domestic	Sotalol Sandoz 160mg 56cp	Other company
1	Sotalex; 160mg; 50co	Bristol-Myers Sqibb	Company	No, sufficient stock
7	Emconcor; 2,5mg	Merck SA	Order was not delivered	Yes	Same API	Domestic	Othere verpakkingsgrootte
22	Verapamil amp; 5	Pharma International	Wholesaler	Yes	Same API	Foreign alternative	Isoptine amp
6	Progor; 240mg; 56co	Omega Pharma	Order was not delivered	Yes	Same API	Domestic	smaller dose	Same company
16	Aldactone; 25mg; 50co	Pfizer	Order was not delivered	Yes	Same API	Domestic	Spironolactone EG; 25mg; 100	Other company
13	Aldactone; 25mg; 50co	Pfizer	Order was not delivered	Yes	Same API	Domestic	Spironolactone EG; 25mg; 100	Other company
2	Aldactone; 25mg; 50co	Pfizer	Order was not delivered	No, sufficient stock
11	Aldactone; 25mg; 50co	Pfizer	Order was not delivered	No, sufficient stock
3	Aldactone; 25mg; 50co	Pfizer	Other	No, sufficient stock
11	Aldoctone; 25mg; 50co	Pfizer	Order was not delivered	Yes	Same API		Same product	Othere Wholesaler
16	Nicotinell 14 TTS; 21	Novartis Pharma	Company	No, sufficient stock
16	Nicotinell 14 TTS; 21	Novartis Pharma	Company	No, sufficient stock
16	Nicotinell 21 TTS; 21	Novartis Pharma	Company	No, sufficient stock
1	Nicotinell; 14TTS; 21	Novartis Pharma	Order was not delivered	Yes	Same API	Domestic	Nicquitin
1	Nicotinell; 21TTS; 21	Novartis Pharma	Order was not delivered	Yes	Same API	Domestic	Nicquitin
5	Effortil	Boehringer Ingelheim	Order was not delivered
5	Effortil	Boehringer Ingelheim
21	Nicotinell; 21TTS; 21	Novartis Pharma	Wholesaler	No, richtlijnen voor gebruik van product zijn aangepast
8	Candesartan Plus HCT	EG	Company	No, sufficient stock
11	Lipitor; 20mg; 100co	Pfizer	Order was not delivered	No, sufficient stock
6	Questran; 4g; 50zakjes	Bristol-Myers Sqibb	Company	No, sufficient stock
21	Questran; 4g; 50zakjes	Bristol-Myers Sqibb	Wholesaler	Yes
9	Daktarin spray; 100g	Johnson & Johnson	Order was not delivered	Yes	Same API	Domestic	Same product	Othere Wholesaler
5	Enterol	Pharma Logistics	Order was not delivered
11	Daktarin spray; 60	Johnson & Johnson	Order was not delivered	Yes	Same API		Same product	Othere Wholesaler
16	Daktarin spray; 60	Johnson & Johnson	Company	No, sufficient stock
16	Daktarin spray; 60	Johnson & Johnson	Order was not delivered	No, sufficient stock
22	Collodium	Fagron	Order was not delivered	Yes	No alternative
8	Mitosyl zalf; 65g	Sanofi	Order was not delivered	Yes	Other API	Domestic
6	Cavilon creme; 12	3M Belgium	Company	No, sufficient stock
6	Cavilon creme; 12	3M Belgium	Company	No, sufficient stock
21	Dovobet zalf; 60g	Leo Pharma	Wholesaler	No, sufficient stock
22	Bactroban huidzalf	GSK	Company	No, sufficient stock
3	Bactroban huidzalf	GSK	Order was not delivered	Yes	Other API	Domestic	Fucidin zalf
9	Bactroban huidzalf	GSK	Order was not delivered	Yes	Other API		Isobetadine gel
21	Bactroban huidzalf	GSK	Wholesaler	Yes
22	Bactroban neuszalf	GSK	Company	No, sufficient stock
9	Bactroban neuszalf	GSK	Order was not delivered	Yes	Other API		Isobetadine gel
7	Bactroban neuszalf	GSK	Order was not delivered	Yes	No alternative
5	Eusaprim amp; 80/400mg; 10	Pharma Logistics	Order was not delivered
11	Bactroban neuszalf; 3g	GSK	Order was not delivered	Yes	Same API	Domestic	Same product	Othere Wholesaler
11	Bactroban neuszalf; 3g	GSK	Order was not delivered	Yes	Same API		Same product	Othere Wholesaler
6	Bactroban neuszalf; 3g	GSK	Order was not delivered	Yes	Same API	Domestic	Same product	Othere Wholesaler
16	Bactroban neuszalf; 3g	GSK	Company	Yes	Same API	Foreign alternative	Bactobran neuszalf 3g	Same company
11	Bactroban neuszalf; 3g	GSK	Order was not delivered	Yes	Same API	Domestic		Othere Wholesaler
16	Bactroban neuszalf; 3g	GSK	Order was not delivered	No, sufficient stock
16	Bactroban neuszalf; 3g	GSK	Order was not delivered	No, sufficient stock
16	Bactroban zalf; 10mg	GSK	Company	No, sufficient stock
2	Eumovate creme; 0,05%	GSK	Order was not delivered	No, sufficient stock
21	Eumovate creme; 0,05%	GSK	Wholesaler	No, sufficient stock
2	Eumovate zalf	GSK	Order was not delivered	No, sufficient stock
21	Eumovate zalf	GSK	Wholesaler	No, sufficient stock
6	Fentanyl amp; 0,05mg/ml; 30x2ml	Yesnssen Benelux	Other		Same API	Domestic	Fentanyl; 0,05mg/ml; 50 amp 2ml	Same company
22	Eumovate zalf/creme; 30gr	GSK	Order was not delivered	Yes	No alternative
1	Betnalan-V creme 0,1%; 30g	GSK	Other hospital	Yes	Other API	Domestic	Diprosone creme
21	Betnalan-V creme 0,1%; 30g	GSK	Wholesaler	Yes	Other API	Domestic	Locoid creme
11	Fentanyl amp; 0,05mg/ml; 30x2ml	Yesnssen Benelux	Other
22	Betnalan-V creme 0,1%; 30g	GSK	Order was not delivered	Yes	Other API
16	Betnalan-V creme 0,1%; 30g	GSK	Order was not delivered	Yes	Other API	Domestic	pharmaceutical compounding
1	Betnalan-V creme 0,1%; 30g	GSK	Order was not delivered	Yes	Other API	Domestic	diprosone 30mg; 0,05%	Other company
21	Betnelan zalf; 30g	GSK	Wholesaler	No, sufficient stock
22	Betnelan zalf; 30g	GSK	Order was not delivered	Yes	Other API
6	Floxapen inj; 1g; 10	All-in-1 (Wholesaler)	Other company with alternative treatment
16	Betnelan zalf; 30g	GSK	Order was not delivered	Yes	Other API	Domestic	pharmaceutical compounding
1	Betnelan zalf; 30g	GSK	Company	Yes	Other API		diprosone 30mg; 0,05%
3	Betnelan-V creme/zalf	GSK	Order was not delivered	Yes	Same API	Domestic	pharmaceutical compounding
7	Betnelan-V creme/zalf	GSK	Order was not delivered	Yes	Other API		Locoid creme
7	Betnelan-V creme/zalf	GSK	Order was not delivered	Yes	No alternative
22	Elocon lotion; 20ml; 1	MSD	Order was not delivered	Yes	Same API	Domestic	Elocon 100ml
22	Elocon lotion; 20ml; 2	MSD	Order was not delivered	Yes	No alternative
22	Cutivate creme/zalf	GSK	Order was not delivered	Yes	No alternative
21	Dermovate zalf; 30g	GSK	Wholesaler	No, sufficient stock
11	Dermovate zalf; 30g	GSK	Order was not delivered	Yes	Same API	Domestic	Same product	Othere Wholesaler
8	Confosept		Order was not delivered	No, sufficient stock
8	Confosept 3%; 30x120ml	Aco Pharma	Order was not delivered	Yes	Same API	Domestic
2	Hibiscrub; 25ml; 24st	Pharma Logistics	Order was not delivered	No, sufficient stock
6	Eosin 2% waterige oplossing; 5ml; 1x10	Wholesaler Van Den Bogaerde	Wholesaler	Yes	Same API	Domestic	Eosine 2% wtaerige oplossing; 2ml	Same Wholesaler
11	Dalacin T Lotion; 30ml	Pfizer	Order was not delivered	Yes	No alternative
7	Dalacin; 600mg	Pfizer	Company	No, sufficient stock
21	Zindaclin gel	Pharma Logistics	Wholesaler	Yes	Same API	Domestic	Dalacin T Lotion
5	Floxapen; 1g; 10
21	Dalacin T Lotion	Pfizer	Wholesaler	Yes	No alternative
8	Cantharone plus; flacon	Dormer	Company	Yes	Other API	Foreign alternative	Cantharone regular
22	Cabergoline; 0,5mg; 2	TEVA	Company	Yes	Same API	Domestic	dostinex
21	Sostilar; 0,5mg		Wholesaler	Yes	Same API	Domestic	generic medicine
10	Sostilar		Order was not delivered	Yes
11	Cabergoline; 0,5mg; 2	TEVA	Order was not delivered	Yes	Other API	Domestic	Dostinex co; 0,5mg; 2	Other company
21	Cabergoline; 0,5mg; 2	TEVA	Wholesaler	Yes	No alternative
19	Depo Provera; 150mg; 1ml	Pfizer	Order was not delivered	Yes	Same API		higher dose	Same company
16	Puregon; 900IE 1,08ml; 1	MSD	Order was not delivered	Yes	Same API	Domestic	Puregon; 600IE of 300IE
2	Synacthen; 025mg; 1amp	Copharma	Order was not delivered	Yes	Same API	Foreign alternative	Same product	Other company
6	Minirin; 1ml; 4µg	Ferring	Order was not delivered	Yes	Same API	Domestic	Same product	Othere Wholesaler
1	Sandostatine lar; 30mg; 1	Novartis Pharma	Company	Yes	Same API	Domestic	Sandostatine lar; 20mg
16	Sandostatine lar; 30mg; 1	Novartis Pharma	Company	No, sufficient stock
11	Sandostatine lar; 30mg; 1	Novartis Pharma	Company	No, sufficient stock
8	Galenco Lotion Lavante 500ml		Order was not delivered
11	Sandostatine lar; 30mg; 1	Novartis Pharma	Company	No, sufficient stock
5	Gemcitabine; 2g; 1	Eumedica
5	Gemcitabine; 2g; 1	Eumedica
5	Gemcitabine; 2g; 1	Eumedica
8	Sandostatine lar; 30mg; 1	Novartis Pharma	Company	No, sufficient stock
3	Sandostatine lar; 30mg; 1	Novartis Pharma	Company	No, sufficient stock
8	Gemcitabine; 2g; 1	Hospira	Company		Same API	Domestic	Same product	Same company
21	Sandostatine lar; 30mg; 1	Novartis Pharma	Wholesaler	Yes	No alternative
1	Gemcitabine; 2g; 52,6ml	Eumedica	Order was not delivered
1	Glucion; 5%; 64x10	Baxter	Order was not delivered
11	Sandostatine; 0,1mg; 1x20	Novartis Pharma	Company	No, sufficient stock
11	Sandostatine; 0,1mg; 1x20	Novartis Pharma	Company	No, sufficient stock
3	Celestone; 0,5mg; 30co	Schering Plough	Other	No, richtlijnen voor gebruik van product zijn aangepast
10	Solu Medrol SAB; 125mg	Roche	Company	Yes	Same API	Domestic	Solu - Medrol SAB 40mg
13	Solu Medrol SAB; 125mg	Pfizer	Company	Yes	Same API	Domestic	Solu - Medrol SAB 40mg
8	Solu Medrol SAB; 40mg;	Pfizer	Order was not delivered	Yes	Same API	Domestic	Solu - Medrol SAB 40mg
6	Solu Cortef; 100mg; 5	Pfizer	Company	Yes	Same API	Domestic	Same product	Othere Wholesaler
13	Pertiroid; 200mg; 30	PHI International	Company	Yes	Other API	Foreign alternative
7	Miacalcic; 100U		Order was not delivered	Yes	No alternative
1	Galenco Luier creme	Omega Pharma	Order was not delivered	Yes
5	Haldol; 5mg/ml;	Yesnssen Benelux	Order was not delivered
8	Minocycline Sandoz; 100mg	Sandoz	Order was not delivered	Yes	Same API	Domestic
6	Haldol; 5mg; 5x1ml	Yesnssen Benelux	Other
21	Minocycline Sandoz; 100mg	Sandoz	Wholesaler	No, sufficient stock
11	Fluimucil; 3amp	Zambon	Order was not delivered	Yes	Same API	Domestic	Same product	Same company
8	Lentocilin S1200	Added Pharma	Company	Yes		Foreign alternative	Benzetayl
16	Penadur L.A. 1200000E; 1	Vesale	Order was not delivered	Yes	Same API	Foreign alternative	Penidural 1200000E
8	Penadur L.A. 1200000E; 1	Vesali		Yes
2	Penstapho; 1g; 25	Bristol-Myers Sqibb	Order was not delivered	Yes	Same API	Foreign alternative	Bristopen 1g	Other company
5	Floxapen inj; 1g; 10		Order was not delivered	Yes	Same API	Domestic	Same product	Other ziekenhuis
10	Floxapen inj; 1g; 10	Actavis	Other company with alternative treatment	Yes	Other API		Penstapho
8	Hexatrione; 2%	Dexo	Company
5	Hibidil UD; 50ml; 120	Pharma Logistics	Order was not delivered
6	Hibidil UD; 50ml; 120	Pharma Logistics
22	Floxapen inj; 1g; 10	Aurobindo	Company	No, sufficient stock
8	Floxapen inj; 1g; 10	Aurobindo	Order was not delivered	Yes		Foreign alternative
6	Hydrea; 500mg; 20co	Bristol-Myers Sqibb	Company
9	Floxapen inj; 1g; 10	Aurobindo	Other company with alternative treatment	No, sufficient stock
3	Floxapen inj; 1g; 10	Actavis	Other company with alternative treatment	Yes	Same API	Foreign alternative	Floxapen
11	Imovax vaccin	Sanofi			Same API	Domestic	Same product	Othere Wholesaler
11	Imuran inj; 50mg; 1x1	Pharma Logistics	Order was not delivered
16	Floxapen inj; 1g; 10	Added Pharma	Company	Yes	Same API	Foreign alternative		Other company
16	Imuran inj; 50mg; 1x10	Aspen	Order was not delivered
16	Floxapen inj; 1g; 10	Aurobindo	Company	Yes	Same API	Foreign alternative		Other company
8	Floxapen inj; 1g; 10	Aurobindo	Company	Yes	Other API	Domestic	Penstapho	Other company
1	Floxapen inj; 1g; 10	All-in-1 (Wholesaler)	Company	Yes	Other API		Penstapho
1	Floxapen inj; 1g; 10	All-in-1 (Wholesaler)	Company	Yes	Other API	Domestic		Same company
17	Floxapen inj; 1g; 10	All-in-1 (Wholesaler)	Other company with alternative treatment	Yes		Domestic	Penstpaho
3	Integrilin; 0,75mg/ml; 100ml	GSK	Company
6	Floxapen inj; 1g; 10x10	All-in-1 (Wholesaler)	Company	Yes	Other API	Foreign alternative	Flucloxacilline 2gr	Other company
6	Floxapen inj; 1g; 3	Aurobindo	Company	Yes	Same API	Foreign alternative	Flucloxacilline 1gr; 10	Other company
5	Integrillin; 0,75mg/ml; 100ml	GSK	Company
3	Floxapen inj; 1g; 3	Actavis	Company	Yes	Other API	Foreign alternative	Fluclox	Other company
16	Floxapen inj; 500mg; 10	All-in-1 (Wholesaler)	Company	No, sufficient stock
17	Floxapen inj; 500mg; 10	All-in-1 (Wholesaler)	Other company with alternative treatment	Yes		Domestic	Penstpaho
7	Floxapen; 1g; 10	Actavis	Company	Yes	Same API	Foreign alternative	Fluclox 1g	Other company
5	Floxapen; 1g; 10	All-in-one	Other hospital	Yes		Foreign alternative
7	Floxapen; 500mg; 10	Actavis	Company	Yes	Same API	Foreign alternative	Fluclox 1g	Other company
10	Staphycid siroop		Called to company for more information	Yes			pharmaceutical compounding
7	Amoxiclav Sandoz; 1g/200mg; 10	Sandoz	Company	Yes	Same API	Foreign alternative	Same product
10	Augmentin P1g/100mg	GSK	Order was not delivered	Yes	Same API		Othere dosis	Same company
16	Augmentin P500mg/50mg	GSK	Company	No, sufficient stock
7	Augmentin P500mg/50mg	GSK	Company	Yes	Same API		higher dose
8	Augmentin retard 1g/62,5mg;	GSK	Order was not delivered	No, sufficient stock
22	Augmentin siroop; 125; 1	GSK	Company	Yes	Other API	Domestic	Amoxiclav Sandoz; 125mg/5ml	Other company
2	Augmentin siroop; 125; 1	GSK	Order was not delivered	No, sufficient stock
17	Isuprel; 0,2mg/ml;5ml	Eumedica	Company
8	Augmentin; 2g/200mg	GSK	Company	Yes	Same API	Domestic
11	Isuprel; 0,2mg/ml;5ml	Eumedica	Order was not delivered
16	Augmentin; 2g/200mg	GSK	Company	Yes	Same API	Domestic	Amoxiclav 2g inj	Other company
8	Isuprel; 0,2mg/ml;5ml	Eumedica	Order was not delivered
8	Augmentin; 2g/200mg	GSK	Order was not delivered	Yes	Same API	Domestic	Same product	Other company
7	Augmentin; 2g/200mg	GSK	Company	Yes	Same API	Domestic	amoxyclav; 2g	Other company
5	Lanoxin	Pharma Logistics	Order was not delivered
22	Augmentin; 500/50iv; 10	GSK	Company	Yes	Same API	Foreign alternative	Co-Amoxi 500/50
22	Augmentin; 500/50iv; 10	GSK	Company	Yes	Same API	Foreign alternative	Co-Amoxi 500/50
13	Piperacilline/tazobactam Fresenius; 4g; 10	Fresenius Kabi	Company	Yes	Same API	Domestic	Same product	Other company
9	Piperacilline/tazobactam Mylan; 4g; 1	Mylan	Order was not delivered	Yes	No alternative
5	Piperacilline/tazobactan; 4g; 100co	Fresenius Kabi	Order was not delivered	No, sufficient stock
7	Piperacilline/tazobactan; 4g; 100co	Sandoz	Order was not delivered	No, sufficient stock
1	Tazocin; 4g; 1	Pfizer	Order was not delivered	Yes	Same API	Domestic	Piperacilline-Tazobactan	Other company
8	Tazocin; 4g; 1	Pfizer	Company	Yes	Same API	Domestic	Piperacilline-Tazobactan	Other company
7	Duracef; 500mg; 16	Pharma Logistics	Order was not delivered	Yes	Same API	Domestic	Othere verpakkingsgrootte
6	Zinacef poeder; 750mg; stuk	GSK	Order was not delivered	Yes		Domestic
9	Zinacef poeder; 750mg; stuk	GSK	Company	Yes	Same API		Zinacef 1500mg
9	Zinacef; 1,5g; 1	GSK	Other hospital	Yes	No alternative
5	Zinacef; 750mg; 1IV	GSK	Order was not delivered	Yes	Same API	Domestic	higher dose
10	Zinacef; 750mg; 1IV	GSK	Order was not delivered	No, sufficient stock
1	Lasix; 250 mg; 6x25ml	Sanofi	Company
5	Lasix; 250 mg; 6x25ml	Sanofi	Company
8	Ceftriaxone; 2g	Mylan	Order was not delivered	Yes
6	Cefepim Fresenius; 2gr; 10	Fresenius Kabi	Company	No, sufficient stock
6	Meropenem Hospira; 1g; 10	Hospira	Company	Yes	Same API		Othere dosis
5	Levophed inj	Eumedica	Order was not delivered
11	Meropenem Hospira; 1g; 10	Hospira (Eumedico)	Order was not delivered	Yes	Other API		Meronem inj; 1g
6	Eusaprim amp; 80/400mg; 10	Pharmalogistics	Order was not delivered	Yes	Same API	Domestic	Eusaprim amp; 40/800mg; 10	Other ziekenhuis
1	Eusaprim amp; 80/400mg; 10	Pharmalogistics	Order was not delivered	Yes	No alternative
6	Eusaprim amp; 80/400mg; 10	Aspen	Order was not delivered	Yes	Same API	Domestic	Same product	Other ziekenhuis
11	Eusaprim amp; 80/400mg; 10	Pharma Logistics	Order was not delivered	Yes	Same API	Domestic	Same product	Other ziekenhuis
3	Eusaprim amp; 80/400mg; 10	Pharma Logistics	Order was not delivered	No, sufficient stock
7	Eusaprim amp; 80/400mg; 10	Aspen	Order was not delivered	Yes	Same API	Foreign alternative	Cotrum 400/80mg	Other company
13	Eusaprim forte; 160/800mg; 200co	Pharma Logistics	Company	Yes	Same API	Domestic	Gusaprom forte	Same company
16	Eusaprim forte; 160/800mg; 200co	Pharma Logistics	Order was not delivered	No, sufficient stock
1	Eusaprim forte; 160/800mg; co	Pharma Logistics	Company	Yes	Same API	Domestic	Same product
7	Eusaprim forte; 800mg/160mg	Aspen	Order was not delivered	Yes	Same API	Domestic	Bactrim forte; 800/160mg
3	Erythroforte; 500mg; 16co	Tramedico	Order was not delivered	Yes	Same API	Domestic	zakjes	Same company
21	Erythroforte; 500mg; 16co	Tramedico	Wholesaler	No, sufficient stock
16	Erythrocine inj; 1g; 1	Amdipharm	Order was not delivered	Yes	Same API	Domestic	Erytrocine inj.; 1g; 1	Same company
19	Rovamycine	Sanofi	Order was not delivered	Yes
11	Clarithromycine; 500mg; 20co	Mylan	Order was not delivered	Yes	Same API	Domestic	Same product	Othere Wholesaler
2	Biclar kids siroop; 50ml; 250mg	Mylan	Order was not delivered	No, sufficient stock
11	Zitromax sup; 200mg/5ml; 1x15ml	Pfizer	Order was not delivered	Yes	Same API	Domestic		Othere Wholesaler
10	Zitromax; 500mg; 3co	Pfizer	Order was not delivered	Yes	Same API	Domestic	Zitroman siroop
2	Zitromax; 500mg; 3co	Pfizer	Order was not delivered	No, sufficient stock
6	Dalacin C; 600mg; 4ml	Pfizer	Company	No, sufficient stock
22	Streptofatol; 1g; D10	Pharma International	Wholesaler	Yes	Same API	Foreign alternative	Streptomycine 1g
16	Avelox; 400mg; 16co	Bayer	Order was not delivered	No, sufficient stock
6	Avelox; 400mg; 16co	Bayer	Order was not delivered	No, sufficient stock
16	Avelox; 400mg; 80co	Bayer	Company	No, sufficient stock
2	Avelox; 400mg; 80co	Bayer	Order was not delivered	No, sufficient stock
11	Avelox; 400mg; 80co	Bayer	Order was not delivered	Yes	Same API	Domestic	Same product	Othere Wholesaler
11	Metformax; 850mg; 120co	Menarini	Order was not delivered
21	Diflucan; 150mg;	Pfizer	Wholesaler	No, sufficient stock
7	Diflucan; 200mg	Pfizer	Company	No, sufficient stock
1	Diflucan; 200mg; 10caps	Pfizer	Company	Yes	Same API	Domestic	Diflucan caps; 50mg	Same company
8	Diflucan; 200mg; 10caps	Pfizer	Order was not delivered	Yes	Same API	Domestic	Diflucan; 200mg; 20co
9	Diflucan; 200mg; 10caps	Pfizer	Company	No, sufficient stock
1	Diflucan; 200mg; 20caps	Pfizer	Company	Yes	Same API	Domestic	Diflucan caps; 50mg;	Same company
2	Diflucan; 200mg; 20caps	GSK	Order was not delivered	Yes	Same API	Domestic	Fluconazole	Other company
6	Diflucan; 200mg; 20caps	Pfizer	Company	Yes	Same API	Domestic	Othere dosis	Same company
6	Diflucan; 200mg; 20caps	Pfizer		No, sufficient stock
9	Diflucan; 200mg; 20caps	Pfizer	Company	No, sufficient stock
8	Rifadine; 150mg; 100co	Sanofi	Other	No, sufficient stock
8	NaCl 0,9%; 500ml	Baxter	Order was not delivered
16	Rifadine; 150mg; 100co	Sanofi	Company	No, sufficient stock
7	Rifadine; 150mg; 100co	Sanofi	Company	No, sufficient stock
11	Myambutol; 400mg; 100co	Pharma Logistics	Order was not delivered	No, sufficient stock
6	Zovirax oogzalf 3%; 4,5g	GSK	Company	Yes	Other API	Foreign alternative	Virgar	Other company
16	Zovirax oogzalf 3%; 4,5g	GSK	Wholesaler	Yes	Other API	Foreign alternative	Acivision 4,5mg/g	Other company
9	Zovirax oogzalf 3%; 4,5g	GSK	Order was not delivered	Yes	No alternative
21	Zovirax oogzalf 3%; 4,5g	GSK	Wholesaler	Yes	Other API	Domestic	Virgan ooggel
16	Zovirax oogzalf; 30mg/g; 1	GSK	Wholesaler	Yes	Other API	Foreign alternative	Acivision 30mg/g	Other company
11	Zovirax; 800mg; 35co	GSK		Yes	Same API	Domestic	Same product	Othere Wholesaler
11	Zovirax; 800mg; 35co	GSK	Order was not delivered	No, sufficient stock
6	Nitroprussiat; 50mg; 1	Pharma International	Order was not delivered
11	Zovirax; 800mg; 35co	GSK	Order was not delivered	No, sufficient stock
8	Zovirax; 800mg; 35co	GSK	Order was not delivered	Yes	Same API	Domestic	Same product	Other company
7	Zovirax; 800mg; 35co	GSK	Order was not delivered	No, sufficient stock
11	Aciclovir; 250mg; 5x10ml	Hospira	Order was not delivered	No, sufficient stock
22	Valaciclovir Sandoz tab; 42	Sandoz	Company	Yes	Same API	Domestic	Valaciclovir Apotex	Other company
16	Typhim; 1	Sanofi	Company	No, sufficient stock
16	Typhim; 1	Sanofi	Order was not delivered	Yes	Other API	Foreign alternative	Thyperix vaccin
8	Typhim; 1	Sanofi	Company	Yes	Other API	Foreign alternative	Thyperix vaccin
11	FSME-immun; 0,5ml; 1	Pfizer	Order was not delivered	No, sufficient stock
8	Oncotice	MSD	Called to company for more information
16	Havrix junior; 1	GSK	Company	Yes	Other API	Domestic	Vagta inj	Other company
16	Havrix spuit; 1	GSK	Company	Yes	Other API	Domestic	Vagta inj	Other company
22	Movax polio	Sanofi	Company	Yes	Other API	Domestic
8	Imovax Polio	Sanofi	Company	No, sufficient stock
11	Boostrix ser; 0,5ml	GSK	Order was not delivered	Yes	Same API	Domestic	Same product	Othere Wholesaler
2	Endoxan; 500mg; 1	Baxter	Order was not delivered	Yes	Same API	Domestic	Endoxan inj
1	Endoxan; 500mg; 1	Baxter	Other hospital	No, sufficient stock
11	Lomustine; 40mg; 20co	Pharma International	Order was not delivered	No, sufficient stock
11	Temozolomide Teva; 20mg; 5co	TEVA	Company	Yes	Same API		generic medicine
8	Ledertrexate; 5g/50ml	Pfizer	Order was not delivered	No, sufficient stock
16	Tomudex inj; 2mg; 1x3	Eumedica	Order was not delivered	Yes	No alternative
8	Puri-Nethol; 25co	Pharma Logistics	Order was not delivered	No, sufficient stock
11	Oxynorm; 20mg; 28	Pharma Logistics	Order was not delivered
1	Fluracedyl; 5g/100ml;1	TEVA	Company	Yes	Same API	Domestic	Fluracedyl; 1g	Same company
1	Fluracedyl; 5g/100ml;1	TEVA	Company	Yes	Same API	Domestic	5FU Othere firma	Other company
10	Fluracedyl; 5g/100ml;1	TEVA	Company	No, sufficient stock
8	Fluracedyl; 5g/100ml;1	TEVA	Company	Yes	Same API	Domestic	Othere dosis	Same company
6	Gemcitabine; 2g; 1	Accord	Order was not delivered	Yes	Same API	Domestic	Gemcitabine; 1g; 1	Same company
22	Gemcitabine; 2g; 1	Eumedica	Order was not delivered	No, sufficient stock
1	Gemcitabine; 2g; 1	Eumedica	Order was not delivered	Yes	Same API		Gemcitabine; 1g; 1
6	Paclitaxel Accord; 150mg; 25ml	Accord	Company	Yes	Same API	Domestic	higher dose	Other company
5	Pamidronaat	Eumedica
5	Pamidronaat	Hospira	Order was not delivered
6	Paclitaxel Accord; 300mg; 50ml	Accord	Company	Yes	Same API	Domestic	Othere dosis	Same company
6	Paclitaxel; 150gr; 1	Accord	Order was not delivered	Yes	Same API	Domestic	Paclitaxel; 100mg; 2	Same company
6	Paclitaxel; 300gr; 1	Accord	Order was not delivered	Yes	Same API	Domestic	Paclitaxel; 100mg; 1	Same company
11	Adriblastina RTU; 200mg/100ml; 1	Pfizer	Company	No, sufficient stock
8	Adriblastina; 10mg	Pfizer	Company	Yes	Same API	Domestic	Othere dosis
17	Adriblastina; 25mg; 25ml	Pfizer	Company	Yes	Other API	Domestic	doxorubicine
8	Adriblastina; 50mg	Pfizer	Company	Yes	Same API	Domestic	Othere dosis
7	Adriblastina; 50mg	Pfizer	Company	Yes	Other API	Domestic	doxorubicine	Other company
9	Adriblastine; 10mg; 1	Pfizer	Company	Yes	No alternative
9	Adriblastine; 50mg; 1	Pfizer	Company	Yes	Same API	Domestic	smaller dose
1	Adrilblastina 50mg/25ml	Pfizer	Company	Yes				Other company
6	Epirubicine Accord; 200mg/100ml; 1	Accord	Order was not delivered	Yes	Same API	Domestic	Epirubicine; 50mg; 1	Same company
6	Epirubicine Accord; 200mg/100ml; 1	Accord	Order was not delivered	Yes	Same API	Domestic	smaller dose	Same company
10	Epirubicine; 200mg/100ml	Actavis	Order was not delivered	Yes	Same API	Domestic	smaller dose
17	Cisplatine Accord; 100mg; 100ml	Accord	Company	Yes	Same API	Domestic	smaller package	Same company
6	Cisplatine Accord; 100mg; 100ml	Accord	Company	Yes	Same API	Domestic	smaller dose	Same company
1	Cisplatine; 100mg; 100ml	Eumedica	Company	Yes	Same API	Domestic	Cisplatine Teva	Other company
1	Cisplatine; 50mg; 50ml	Eumedica	Order was not delivered	Yes	Same API	Domestic	Same product	Other ziekenhuis
8	Oxaliplatine; 200mg	TEVA	Order was not delivered	No, richtlijnen voor gebruik van product zijn aangepast
9	Tasigna; 150mg; 112co	Novartis Pharma	Company	No, sufficient stock
6	Votrient; 400mg; 60	Novartis Pharma	Company	No, sufficient stock
5	Piperacilline/tazobactan; 4g; 100co	Fresenius Kabi
11	Hydrea; 500mg; 20co	BMS	Order was not delivered	No, sufficient stock
8	Plasmalyte 1000cc		Order was not delivered
9	Hydrea; 500mg; 20co	Bristol-Myers Sqibb	Company	No, sufficient stock
8	Poche EVA 500ml	Baxter	Order was not delivered
16	Vesanoid; 10mg; 100co	Cheplapharm	Order was not delivered	Yes	Same API	Domestic	Same product	Othere Wholesaler
6	Irinotecan; 500mg/25ml/1flac	Fresenius Kabi	Company	Yes	Same API	Domestic	Irinotecan; 300mg/15ml	Same company
8	Irinotecan; 500mg/25ml/1flac	Fresenius Kabi	Company	Yes	Same API	Domestic	Irinotecan; 300mg/15ml
6	Irinotecan; 500mg/25ml/1flac	Fresenius Kabi	Order was not delivered	Yes	Same API	Domestic	smaller dose	Same company
10	Oncotice	MSD	Order was not delivered	Yes	No alternative
1	Priktest bomen fagacees 696	Stallergenes Benelux	Order was not delivered
6	Oncotice	MSD	Company	Yes	Same API	Foreign alternative	BCG	Other company
6	BCG-vaccin (buitenland)		Other	Yes	No alternative
10	Nitriate Fresenius; 4ml/50mg; 5amp	Fresenius Kabi	Order was not delivered	Yes	Same API	Domestic	Same product	Other ziekenhuis
6	Cellcept siroop; 175ml; 1gr/5ml	Roche	Wholesaler	Yes	No alternative
8	Imuran inj; 50mg; 1x1	Aspen	Order was not delivered	Yes	Other API	Foreign alternative	Imurek 50mg iv	Other company
11	Imuran; 50mg; 100co	Pharma Logistics	Order was not delivered	Yes	Same API	Domestic	Same product	Othere Wholesaler
6	Imuran; 50mg; 100co	Aspen	Other hospital	Yes	Same API	Domestic	Same product	Othere Wholesaler
2	Primperan; 10mg; 2mlx6	Sanofi	Order was not delivered
7	Imuran; 50mg; 100co		Order was not delivered	No, sufficient stock
21	Imuran; 50mg; 100co		Wholesaler	Yes	Same API	Domestic	smaller dose	Same company
5	Carboplatin Mayne; 450mg	Eumedica	Order was not delivered	Yes	Same API	Domestic	smaller dose
5	Carboplatin Mayne; 600mg	Eumedica	Order was not delivered	Yes	Same API	Domestic	smaller dose
22	Carboplatine; 450mg	Hospira	Company	Yes	Same API	Domestic	carboplatine 150mg
1	Carboplatine; 450mg	Eumedica	Order was not delivered	Yes	Same API	Domestic	Carboplatine; 150mg/165ml
22	Carboplatine; 600mg	Hospira (Eumedico)	Order was not delivered	Yes	Other API	Domestic	carboplatine 450mg
22	Carboplatine; 600mg	Hospira (Eumedico)	Order was not delivered	Yes	Other API	Domestic	carboplatine 150mg
22	Carboplatine; 600mg	Hospira	Company	Yes	Same API	Domestic	carboplatine 150mg
16	Voltaren suppo's; 100mg; 12	Novartis Pharma	Order was not delivered	Yes	Same API	Domestic	Diclofenac EG suppo; 100mg	Other company
21	Piroxicam EG; 20mg; co disp	EG	Wholesaler	No, sufficient stock
9	Pamidronaat	Hospira	Order was not delivered	No, sufficient stock
5	Primperan; 10mg; 2mlx6	Sanofi	Company
22	Pamidronaat; 15mg; 1	Hospira	Company	Yes	Same API	Domestic	Pamidronaat EG	Other company
1	Primperan; 10mg; 2mlx6	Sanofi
6	Pamidronaat; 30mg/10ml	Hospira	Order was not delivered	Yes	Same API	Domestic	smaller dose	Same company
6	Pamidronaat; 30mg/10ml	Hospira	Order was not delivered	Yes	Same API	Domestic	Same product	Other company
6	Pamidronaat; 30mg; 1	Mayne (Eumedica)	Order was not delivered	Yes
22	Pamidronaat; 30mg; 1	Hospira	Company	Yes	Same API	Domestic	Pamidronaat EG	Other company
5	Primperan; 10mg; 2mlx6	Sanofi	Order was not delivered
22	Pamidronaat; 60mg; 1	Hospira	Company	Yes	Same API	Domestic	Pamidronaat EG	Other company
22	Pamidronaat; 90mg; 1	Hospira	Company	Yes	Same API	Domestic	Pamidronaat EG	Other company
1	Zometa; 4mg/100ml; 1amp	Novartis Pharma	Other hospital	No, sufficient stock
6	Zometa; 4mg/100ml; 1amp	Novartis Pharma	Other hospital	No, sufficient stock
9	Zometa; 4mg/100ml; 1amp	Novartis Pharma	Company	No, sufficient stock
22	Coloplast wondmanager lang	Coloplast	Order was not delivered	Yes	No alternative
8	Ipasept; 70°; 1L	VWR Internationaal	Order was not delivered	Yes	Same API	Domestic	IPA 70/30
11	Isopropanol 70°; 250ml; 30	Qualiphor Laboratoire	Order was not delivered	Yes	Same API	Domestic	Same product
11	Silicone spray; 500ml; 1	Alphamed	Order was not delivered	No, sufficient stock	Same API	Domestic		Same company
11	Silicone spray; 500ml; 1	Alphamed		No, sufficient stock
8	Vial Mate	Baxter	Order was not delivered	Yes	Same API	Domestic	Same product	Other ziekenhuis
22	Rapifen; 0,5mg/ml; 10x2ml	Yesnssen Benelux	Company	No, sufficient stock
7	Rapifen; 0,5mg/ml; 2ml	Yesnssen Benelux	Company	No, sufficient stock
16	Rapifen; 0,5mg/ml; 30x2ml	Yesnssen Benelux	Company	No, sufficient stock
16	Rapifen; 0,5mg/ml; 50x10ml	Yesnssen Benelux	Company	No, sufficient stock
5	Questran; 4g; 50zakjes	Bristol-Myers Sqibb	Company
22	Rapifen; 0,5mg/ml; 50x10ml	Yesnssen Benelux	Company	Yes	Same API	Domestic	Othere verpakkingsgrootte
8	Rapid Fill Connection	Baxter	Order was not delivered
11	Rapifen; 0,5mg/ml; 50x10ml	Yesnssen Benelux	Order was not delivered	No, sufficient stock
7	Sufenta inj; 5µg/ml; 5x10ml	Yesnssen Benelux	Company	No, sufficient stock
6	Rapifen; 0,5mg/ml; 30x2ml	Yesnssen Benelux	Other		Same API	Domestic	Rapifen; 0,5mg/ml; 50 amp 10ml	Same company
5	Sufenta inj; 5µg/ml; 5x2ml	Yesnssen Benelux	Company	No, sufficient stock
8	Rapifen; 0,5mg/ml; 30x2ml	Yesnssen Benelux	Order was not delivered
16	Sufenta inj; 5µg/ml; 5x2ml	Yesnssen Benelux	Company	No, sufficient stock
11	Sufenta inj; 5µg/ml; 5x2ml	Yesnssen Benelux	Order was not delivered	No, sufficient stock
22	Sufenta inj; 5µg/ml; 5x2ml	Yesnssen Benelux	Company	Yes	Same API	Domestic	Sufenta 10ml
9	Sufenta inj; 5µg/ml; 5x2ml	Yesnssen Benelux	Company	No, sufficient stock
16	Sufenta inj; 5µg/ml; 5x2ml	Yesnssen Benelux	Company	No, sufficient stock
8	Sufenta inj; 5µg/ml; 5x2ml	Yesnssen Benelux	Company	Yes		Foreign alternative
11	Sufenta inj; 5µg/ml; 5x2ml	Yesnssen Benelux	Order was not delivered	No, sufficient stock
6	Sufenta inj; 5µg/ml; 5x2ml	Yesnssen Benelux	Company	Yes	Same API	Domestic	bigger package	Othere Wholesaler
6	Sufenta inj; 5µg/ml; 5x2ml	Yesnssen Benelux	Company	Yes	Same API	Domestic	bigger package
7	Sufenta inj; 5µg/ml; 5x2ml	Yesnssen Benelux	Company	No, sufficient stock
22	Sandostatine lar; 20mg; 1	Novartis Pharma	Company
11	Remifentamine; 2mg; 1x5	TEVA	Order was not delivered	Yes	Other API		Ultiva 2mg vial
22	Sandostatine lar; 30mg; 1	Novartis Pharma	Company
21	Ultiva; 2mg; 5 amp	GSK	Wholesaler	No, sufficient stock
11	Ultiva; 2mg; 5 amp	GSK	Order was not delivered	No, sufficient stock
8	Lidoalleman 2%; 20	Pharma International	Order was not delivered	Yes	Same API	Foreign alternative	Othere dosis
21	Morphine HCl; 10mg; 10	Sterop	Wholesaler	No, sufficient stock
11	Palladone IR; 1,3mg; 28	Pharmalogistics	Company	Yes	Same API		Same product	Othere Wholesaler
11	Palladone IR; 1,3mg; 28	Pharma Logistics	Order was not delivered	Yes	Same API	Domestic	Same product	Othere Wholesaler
5	Sandostatine lar; 30mg; 1	Novartis Pharma	Order was not delivered
22	Oxynorm; 20mg; 28	Mundipharma	Company	Yes	Same API	Domestic	Oxynorm 10mg; 2
16	Oxynorm; 20mg; 28	Mundipharma	Order was not delivered	Yes	Same API	Domestic	Oxynorm instant 10mg
6	Oxynorm; 20mg; 28	Pharma Logistics	Company	No, sufficient stock
9	Fentanyl amp; 0,05mg/ml; 30x2ml	Yesnssen Benelux	Company	No, sufficient stock
6	Sensura zakje	Coloplast	Company
16	Fentanyl amp; 0,05mg/ml; 30x2ml	Yesnssen Benelux	Company	Yes
6	Fentanyl amp; 0,05mg/ml; 30x2ml	Yesnssen Benelux	Company	No, sufficient stock
22	Fentanyl amp; 2ml; 10	Yesnssen Benelux	Company	No, sufficient stock
7	Fentanyl; 0,05mg/ml; 2ml	Yesnssen Benelux	Company	No, sufficient stock
3	Dipidolor amp; 10mg/ml	Pfizer	Company	No, sufficient stock
5	Dipidolor amp; 10mg/ml	Yesnssen Benelux	Company	No, sufficient stock
7	Dipidolor amp; 10mg/ml	Yesnssen Benelux	Company	No, sufficient stock
17	Serlain; 100mg; 30co	Pfizer	Company
5	Serlain; 50mg; 100co	Pfizer	Order was not delivered
22	Dipidolor amp; 10mg/ml	Yesnssen Benelux	Company	No, sufficient stock
9	Dipidolor amp; 10mg/ml; 30x2ml	Yesnssen Benelux	Company	No, sufficient stock
16	Dipidolor amp; 10mg/ml; 30x2ml	Yesnssen Benelux	Company	No, sufficient stock
11	Dipidolor amp; 10mg/ml; 30x2ml	Yesnssen Benelux	Other	Yes	Same API	Domestic	Same product	Othere Wholesaler
2	Dipidolor amp; 10mg/ml; 30x2ml	Yesnssen Benelux	Company	No, sufficient stock
1	Dipidolor amp; 10mg/ml; 30x2ml	Yesnssen Benelux	Order was not delivered	Yes	No alternative
16	Dipidolor amp; 10mg/ml; 30x2ml	Yesnssen Benelux	Company	No, sufficient stock
6	Dipidolor amp; 10mg/ml; 30x2ml	Yesnssen Benelux	Company	Yes	Other API		Dolartine; 100mg; 2ml
16	Dipidolor amp; 10mg/ml; 30x2ml	Yesnssen Benelux	Called to company for more information	No, sufficient stock
16	Diprivan 1%; 1	Astra Zeneca	Company	Yes	Same API	Domestic	Diprivan 2% spuit TCI
16	Diprivan 2% TCI spuit	Astra Zeneca	Company	No, sufficient stock
17	Serlain; 50mg; 30co	Pfizer	Company
17	Serlain; 50mg; 30co	Pfizer	Company
9	Diprivan seringue; 1%; 20	Astra Zeneca	Company	No, sufficient stock
8	Diprivan seringue; 2%; 20	Astra Zeneca	Company	Yes	Same API	Domestic	Diprivan Vial
9	Diprivan seringue; 2%; 20	Astra Zeneca	Company	No, sufficient stock
16	Diprivan TCI 1%spuit; 20	Astra Zeneca	Company	Yes	Same API		Diprivan 1%vial
16	Diprivan TCI 2%spuit; 20	Astra Zeneca	Company	Yes	Same API		Diprivan 2%vial
11	Norphine Sterop; 40mg; 100	Sterop	Order was not delivered	Yes	Same API		Same product
5	Valtran retard tabletten	Pfizer	Company	No, sufficient stock
21	Valtran; 10ml	Pfizer	Wholesaler	Yes	No alternative
7	Valtran; 20 ml	Pfizer	Order was not delivered	Yes	Same API	Domestic	higher dose
22	Solu Medrol; 500mg	Pfizer	Order was not delivered
8	Valtran co retard; 100	Pfizer	Company	Yes	Same API	Domestic	Valtrangoutte
8	Valtran co retard; 50	Pfizer	Company	Yes	Same API	Domestic	Valtrangoutte
21	Teucrium; 25mg; amp		Wholesaler	No, sufficient stock
6	Aspegic inj; 500mg; 6x5ml	Sanofi	Order was not delivered	No, sufficient stock
1	Aspegic inj; 500mg; 6x5ml	Sanofi	Order was not delivered	Yes
16	Aspegic inj; 500mg; 6x5ml	Sanofi	Order was not delivered	Yes	Same API	Foreign alternative	Aspegic; 500mg; 5ml	Other company
11	Aspegic inj; 500mg; 6x5ml	Sanofi	Order was not delivered	Yes	Same API	Domestic		Othere Wholesaler
11	Aspegic inj; 500mg; 6x5ml	Sanofi		Yes	Same API	Domestic	Same product	Othere Wholesaler
11	Aspegic inj; 500mg; 6x5ml	Sanofi	Order was not delivered	Yes	Same API	Domestic	Same product	Othere Wholesaler
6	Aspegic inj; 500mg; 6x5ml	Sanofi	Order was not delivered	No, sufficient stock
6	Aspegic inj; 500mg; 6x5ml	Sanofi	Company	Yes	Same API	Domestic	Same product	Othere Wholesaler
1	Aspegic inj; 500mg; 6x5ml	Sanofi	Company	No, sufficient stock
17	Aspegic inj; 500mg; 6x5ml	Sanofi	Order was not delivered	No, richtlijnen voor gebruik van product zijn aangepast
10	Aspegic inj; 500mg; 6x5ml	Sanofi	Company	No, sufficient stock
9	Aspegic inj; 500mg; 6x5ml	Sanofi	Order was not delivered	No, sufficient stock
8	Aspegic inj; 500mg; 6x5ml	Sanofi	Order was not delivered	No, sufficient stock
21	Acupan; 30mg	Meda Pharma	Wholesaler	Yes	No alternative
19	Rivotril; 2mg; 30co	Roche	Order was not delivered	Yes	Same API	Domestic	smaller dose	Same company
1	Gabapentine; 300mg; 200	Eurogenics	Company	Yes	Same API	Domestic	Gabapentine; 300mg; 90	Same company
5	Trobalt; 100mg; 84co	GSK	Order was not delivered	No, sufficient stock
21	Artane; 2mg; 50co		Wholesaler	No, sufficient stock
2	Prolopa disp; 125mg; 100	Roche	Order was not delivered	Yes	Same API	Domestic	Same product	Othere Wholesaler
6	Prolopa disp; 125mg; 100	Roche	Order was not delivered	No, sufficient stock
6	Sufenta inj; 5µg/ml; 5x2ml	Yesnssen Benelux	Other		Same API	Domestic	Sufenta; 0,005mg/ml; 5 amp 10ml of Sufenta Forte; 0,05mg/ml; 5 amp 5ml	Same company
21	Pramipexol EG; 0,18mg; 100co	EG	Wholesaler	No, sufficient stock
21	Azilect; 1mg		Wholesaler	No, sufficient stock
21	Nozinan; 25mg;20co	Sanofi	Wholesaler	No, sufficient stock
7	Nozinan; 25mg;20co	Sanofi	Order was not delivered	Yes	Other API
22	Haldol amp; 10	Yesnssen Benelux	Company	No, sufficient stock
8	Sufenta inj; 5µg/ml; 5x2ml	Yesnssen Benelux	Order was not delivered
7	Haldol; 5mg/ml;	Yesnssen Benelux	Company	No, sufficient stock
1	Sufenta inj; 5µg/ml; 5x2ml	Yesnssen Benelux	Order was not delivered
16	Haldol; 5mg; 30	Yesnssen Benelux	Company	No, sufficient stock
9	Haldol; 5mg; 5x1ml	Yesnssen Benelux	Company	No, sufficient stock
11	Haldol; 5mg; 5x1ml	Yesnssen Benelux	Other	Yes	Same API	Domestic	Same product	Othere Wholesaler
6	Haldol; 5mg; 5x1ml	Yesnssen Benelux	Company	No, sufficient stock
2	Haldol; 5mg; 5x1ml	Yesnssen Benelux	Order was not delivered	No, sufficient stock
1	Haldol; 5mg; 5x1ml	Yesnssen Benelux	Order was not delivered	No, sufficient stock
11	Olanzapine; 10mg; 98co	Mylan	Order was not delivered	Yes	Same API		Same product	Othere Wholesaler
11	Olanzapine; 5mg; 98co	Mylan	Order was not delivered	Yes	Same API		Olanzapine 5mg; 98	Other company
19	Zyprexa IM; 10mg	Eli Lilly	Order was not delivered	Yes
19	Quetiapine EG; 25mg; 60co	EG	Order was not delivered	Yes	Same API	Domestic	Same product	Other company
21	Etumine; 40mg; 10co		Wholesaler	No, sufficient stock
1	Dogmatil inj; 100mg; 2mlx6	Sanofi	Company	No, sufficient stock
16	Dogmatil inj; 100mg; 2mlx6	Sanofi	Company	No, sufficient stock
9	Tiapridal inj; 100mg; 12x2ml	Sanofi	Company	No, sufficient stock
16	Tiapridal inj; 100mg; 12x2ml	Sanofi	Company	No, sufficient stock
2	Tiapridal inj; 100mg; 12x2ml	Sanofi	Order was not delivered	Yes
11	Tiapridal inj; 100mg; 12x2ml	Sanofi	Company	No, sufficient stock
7	Tiapridal inj; 100mg; 12x2ml	Sanofi	Order was not delivered	No, sufficient stock
21	Abilify amp; 9,75mg/1,3ml; 1	Arvato Healthcare	Wholesaler	No, sufficient stock
5	Terra Cortril oogsuspensie; 1	Pharma Logistics
11	Temesta expidet; 2,5mg; 50	Pfizer	Order was not delivered	No, sufficient stock
7	Temesta expidet; 2,5mg; 50	Pfizer	Order was not delivered	No, sufficient stock
22	Tiapridal inj; 100mg; 12x2ml	Sanofi	Company
5	Temesta; 4mg/ml	Pfizer	Company	No, sufficient stock
8	Temesta; 4mg/ml	Pfizer	Order was not delivered	No, sufficient stock
17	Tiapridal inj; 100mg; 12x2ml	Sanofi	Company
8	Tiapridal inj; 100mg; 12x2ml	Sanofi	Order was not delivered
8	Lysanxia; 10mg, co	Pfizer	Order was not delivered	Yes	Same API	Domestic	Lysanxia druppels
6	Clozan; 5mg; 50	Pfizer	Order was not delivered	No, sufficient stock
21	Dormicum; 50mg; 5amp	Roche	Wholesaler	No, sufficient stock
3	Dormicum; 5mg/5ml	Roche	Company	Yes	Other API	Domestic	Midazolam	Other company
19	Circadin; 2mg	Takeda Belgium	Order was not delivered	Yes	Same API	Domestic	pharmaceutical compounding
22	Circadin; 2mg	Takeda Belgium	Order was not delivered	Yes	Same API	Domestic	pharmaceutical compounding
6	Prothiaden; 75mg; 28	Teofarma	Order was not delivered	No, sufficient stock
1	Tuberculin PPD RT23 SSI	Econophar	Order was not delivered
6	Prothiaden; 75mg; 28	Teofarma SRL	Order was not delivered	No, sufficient stock
8	Seroxat; 20mg/10ml; 150ml	GSK	Company	Yes	No alternative
16	Serlain; 100mg; 100co	Pfizer	Company	Yes	Same API	Domestic	Sertraline	Other company
22	Serlain; 100mg; 100co	Pfizer	Company	Yes	Same API	Domestic	Sertraline 100mg	Other company
22	Serlain; 100mg; 100co	Pfizer	Company	No, sufficient stock
16	Serlain; 100mg; 30co	Pfizer	Company	Yes	Same API	Domestic	Sertraline; 100mg; co	Other company
10	Typhim; 1	Sanofi	Company
19	Serlain; 100mg; 30co	Pfizer	Order was not delivered	Yes	Same API	Domestic	Sertraline 100mg	Other company
13	Serlain; 50mg; 100co	Pfizer	Order was not delivered	Yes	Other API	Domestic	Sertraline	Other company
5	Serlain; 50mg; 30co	Pfizer	Company	No, sufficient stock
3	Serlain; 50mg; 30co	Pfizer	Company	Yes	Same API	Domestic	Sertraline	Other company
16	Serlain; 50mg; 30co	Pfizer	Company	Yes	Same API	Domestic	Sertraline	Other company
8	Serlain; 50mg; 30co	Pfizer	Company	Yes	Same API	Domestic	Sertraline 50mg	Other company
9	Serlain; 50mg; 30co	Pfizer	Company	Yes	Same API	Domestic	Sertraline; 50mg	Other company
1	Serlain; 50mg; 30co	Pfizer	Company	Yes	Same API		Sertraline	Other company
8	Uromatic NaCl 0,9%; 3000ml	Baxter	Order was not delivered
6	Serlain; 50mg; 30co	Pfizer	Company	Yes	Same API	Domestic	Sertraline 50mg	Other company
19	Serlain; 50mg; 30co	Pfizer	Order was not delivered	Yes	Same API	Domestic	Sertraline 50mg	Other company
19	Serlain; 50mg; 30co	Pfizer	Order was not delivered	Yes	Same API	Domestic	Sertraline 50mg	Other company
1	Serlain; 50mg; 30co	Pfizer	Company	Yes	Same API	Domestic	Same product	Other company
22	Serlain; 50mg; 60co	Pfizer	Company	No, sufficient stock
8	Valtran; 10ml	Pfizer	Company
16	Efexor Exel; 150mg; 100	Pfizer	Company	No, sufficient stock
16	Efexor Exel; 150mg; 100	Pfizer	Company	No, sufficient stock
6	Efexor Exel; 75mg	Pfizer	Order was not delivered	Yes	Same API	Domestic	Same product	Othere campus
1	Tracrinne; 50mg; 5mlx5	GSK	Company	No, sufficient stock
6	Donepezil EG; 10mg; 28co	Omega Pharma	Order was not delivered	Yes	Same API	Domestic	Othere verpakkingsgrootte
6	Exelon TTS; 9,5µg/24u; 30	Novartis Pharma	Order was not delivered	Yes	Other API	Domestic	Rivastiguire TTS	Other company
2	Prioderm lotion; 100ml	Pharma Logistics	Order was not delivered	No, sufficient stock
16	Phenylephrine; 10mg; 25x1ml	USA Baxter	Order was not delivered	No, sufficient stock
21	Novolizer formoterol		Wholesaler	Yes
21	Seretide 25/125mg	GSK	Wholesaler	Yes
21	Seretide 25/50mg	GSK	Wholesaler	Yes	Same API	Domestic	Same product	Same company
21	Flixotide diskus; 500mcg		Wholesaler	Yes
11	Acetylcysteine EG; 600mg; 60zakjes	Omega Pharma	Order was not delivered	Yes	Same API	Domestic	Same product	Othere Wholesaler
11	Polaramine; 5mg; 5x 1ml	Pharma Belgium	Order was not delivered	Yes	Same API			Other company
8	Pred Forte Collyre; 5ml; 1	Eumedica	Order was not delivered	No, sufficient stock
8	Pred Forte Collyre; 5ml; 1	Eumedica	Order was not delivered	No, sufficient stock
6	Xagrid; 0,5mg; 100co	Pharma Logistics	Company
11	Pred Forte Collyre; 5ml; 1	Eumedica	Order was not delivered	Yes	Same API		Same product	Othere Wholesaler
17	FML Liquifilm	Eumedica	Order was not delivered	No, sufficient stock
11	Indocollyre 0,1%; 5ml	BauschHomb	Order was not delivered	No, sufficient stock
17	Zantac; 150mg; 112co	GSK	Order was not delivered
1	Zantac; 150mg; 112co	GSK	Order was not delivered
16	Zantac; 150mg; 112co	GSK	Company
21	Isopto-tears		Wholesaler	Yes
3	Zantac; 150mg; 112co	GSK	Order was not delivered
21	Tears Naturale		Wholesaler	No, sufficient stock
9	Zantac; 150mg; 112co	GSK	Company
3	Diamox IV; 500mg;	Tramedico	Order was not delivered	Yes	Same API	Foreign alternative	Same product	Other company
5	Zantac; 150mg; 112co	GSK	Order was not delivered
17	Zantac; 300mg; 56co	GSK	Order was not delivered
22	Diamox; 250mg; 25co	MPI	Company	Yes	Same API	Foreign alternative	Diamox; 250mg	Other company
9	Diamox; 250mg; 25co	Tramedico	Order was not delivered	Yes	Same API	Domestic	pharmaceutical compounding
16	Diamox; 250mg; 25co	Tramedico	Order was not delivered	Yes	Same API	Domestic	pharmaceutical compounding
3	Zantac; 300mg; 56co	GSK	Order was not delivered
5	Zantac; 300mg; 56co	GSK	Order was not delivered
11	Zeffix siroop; 5mg/ml; 1x240ml	GSK
1	Zilvernitraat stift	ACA Pharma	Order was not delivered
8	Diamox; 250mg; 25co	MPI		Yes	Same API	Domestic	pharmaceutical compounding
8	Diamox; 250mg; 25co	Tramedico		Yes	Other API	Domestic	pharmaceutical compounding
9	Venin Guepe; 4	ALK Benelux	Order was not delivered	Yes	No alternative
8	Protamine 1000; 5000UI/5ml	Meda Pharma	Company	Yes	Same API	Domestic	Protamine sulfaat
6	Protamine 1000; 5000UI/5ml	MEDA	Company	Yes	Same API	Domestic	Protamine sulfaat	Other company
5	Tuberculin PPD RT23 SSI	Econophar		Yes	Same API	Foreign alternative	Tubertest	Other company
22	Tuberculin PPD RT23 SSI	Econophar	Order was not delivered	No, sufficient stock
5	Zitromax; 250mg; 6co	Pfizer	Order was not delivered
1	Tuberculin PPD RT23 SSI	Econophar	Company	Yes	No alternative
5	Tuberculin PPD RT23 SSI	Econophar	Order was not delivered	Yes	Same API	Foreign alternative	Same product
1	Telebrix 35; 100ml	Guerbet	Company	Yes	Other API	Domestic	Xenetrix
8	Telebrix; 35; 50ml	Guerbet	Order was not delivered	Yes
6	Telebrix-5; 50ml; 10	Guerbet	Company	No, sufficient stock
8	Hexabrix; 200ml/10ml	Guerbet	Order was not delivered	No, sufficient stock
5	Zofran Zydis; 8mg; 10	GSK	Order was not delivered
11	Ultravist; 300; 100ml	Bayer	Order was not delivered	No, sufficient stock
5	Zofran Zydis; 8mg; 10	GSK	Order was not delivered
11	Ultravist; 300; 10ml	Bayer	Order was not delivered	No, sufficient stock
6	Iomeron-350; 500ml	Bracco	Order was not delivered	No, sufficient stock
6	Zometa; 4mg/100ml; 1amp	Novartis Pharma	Order was not delivered
6	Iomeron-350; 500ml	Bracco	Company	Yes	Same API	Domestic	Iomeran 350; 200ml
6	Iomeron-350; 500ml	Bracco	Company	Yes	Same API	Domestic	smaller package
6	Iomeron-350; 500ml	Bracco	Order was not delivered	No, sufficient stock
6	Iomeron-350; 500ml	Bracco	Company	Yes	Same API	Domestic	smaller dose
1	Xenetix-350; 500ml; zak	Codali	Company	Yes	Same API		Xenetix fles of
6	Xenetix-350; 500ml; zak	Guerbet	Company	Yes	Same API	Domestic	flacon ipv zak	Same company
1	Zovirax oogzalf; 30mg/g; 1	GSK	Company
5	Zovirax; 250mg	GSK	Order was not delivered
17	Xenetix-350; 500ml; zak	Guerbet	Company	Yes	Same API	Domestic	flacon ipv zak
11	Gadovist ser; 10ml	Bayer	Order was not delivered	No, sufficient stock
11	Gadovist ser; 15ml; 1	Bayer	Order was not delivered	Yes	Same API		Gadovist 10ml
22	Gadovist ser; 15ml; 2	Bayer	Company	Yes	Same API	Domestic	Gadovist 10ml
1	Gadovist ser; 15ml; 3	Bayer	Order was not delivered	Yes	Same API		Gadovist 10ml
6	Gadovist spuit; 10ml	Bayer	Company	No, sufficient stock
